# Supplementary material for: Assessing real-world movements using consumer-grade wearable devices: Measuring segment orientations and movement quality
Source: Wearable Technol. 2025 Nov 19;6:e54. doi: 10.1017/wtc.2025.10034 (PMC12641298; doi:10.1017/wtc.2025.10034)
Supplement: Swain et al. supplementary material 1 — Swain et al. supplementary material [file S2631717625100340sup001.xls]

## Sheet: CHAIR DIP
Supplementary Material 2 - Chair Dip RMSE Results (Outliers Omitted)
		dip 1			dip 2			dip 3			Mean			SD
		pitch	roll	yaw	pitch	roll	yaw	pitch	roll	yaw	pitch	roll	yaw	pitch	roll	yaw
p1	chest	14.7543	4.44184	4.76329	19.0188	1.84253	1.90098	24.973	4.09761	1.94958		3.46066	2.87129	5.13261	1.41187	1.63871
	left ankle	13.7233	4.57761	13.2298	10.6357	2.43603	19.6649	15.8985	2.99236	18.9093	13.4192	3.33533	17.268	2.64454	1.11122	3.51755
	left thigh	10.5225	7.11536	35.3592	14.8268	7.10685	33.0704	18.2972	15.0501	21.8267	14.5488	9.75745	30.0854	3.8948	4.5836	7.24324
	left wrist	2.77981	9.01832	15.821	5.16875	15.2178	62.7096	2.60711	10.0161	16.4338	3.51856	11.4174	31.6548	1.43172	3.3288	26.896
	right ankle	31.3148	18.403	37.5034	47.1821	2.19277	56.6593	60.9629	16.5078	74.0793	46.4866	12.3679	56.0807	14.8363	8.86268	18.2948
	right thigh	13.9322	6.74722	16.6117	3.62652	4.6467	10.1099	15.2383	11.5547	8.98724	10.9323	7.64955	11.903	6.36063	3.54131	4.11638
	right wrist	6.43629	6.2434	6.09558	5.69824	6.80661	8.85683	3.9904	23.5139	23.3564	5.37498	12.188	12.7696	1.25458	9.81256	9.27181
	Mean	13.3519	8.0781	18.4834	15.1653	5.74989	27.5674	18.8058	8.00018	26.0844
	SD	9.06189	4.81364	13.0795	15.1836	4.70315	24.1097	19.5932	7.18682	23.4769
		dip 1			dip 2			dip 3			Mean			SD
		pitch	roll	yaw	pitch	roll	yaw	pitch	roll	yaw	pitch	roll	yaw	pitch	roll	yaw
p2	chest				5.52304	2.57736	2.19757	4.19419	3.60337	2.22126	4.85862	3.09037	2.20941	0.939638	0.7255	0.0167534
	left ankle				55.7941	30.2555	29.1329	48.311	15.7435	44.971	52.0526	22.9995	37.052	5.29136	10.2615	11.1992
	left thigh				16.0417	12.1955	7.33056	8.90099	7.67723	27.2483	12.4713	9.93638	17.2894	5.04922	3.19491	14.084
	left wrist				1.53338	19.0299	13.1844	4.54762	8.80953	38.3746	3.0405	13.9197	25.7795	2.13139	7.2269	17.8122
	right ankle				53.1315	22.6639	68.4384	72.6538	50.469	201.873	62.8926			13.8043	19.6612	94.3523
	right thigh				17.6698	7.22798	37.3307	22.9165	2.74115	51.7197	20.2932	4.98457	44.5252	3.70997	3.17267	10.1746
	right wrist				6.5776	12.7843	30.401	12.5418	13.4056	5.04566	9.55971	13.095	17.7233	4.21733	0.439304	17.9289
	Mean				22.3245	15.2478	26.8594	24.8666	14.6356	53.0647
	SD				22.7044	9.44084	22.4824	26.0898	16.4941	68.2938
		dip 1			dip 2			dip 3			Mean			SD
		pitch	roll	yaw	pitch	roll	yaw	pitch	roll	yaw	pitch	roll	yaw	pitch	roll	yaw
p4	chest	5.62351	4.95463	4.55464	4.54838	2.31628	2.23983	8.698	4.59113	2.92848	6.28996		3.24099	2.15359	1.42992	1.18863
	left ankle	9.06748	5.60734	8.55062	27.9205	8.54137	38.3941	11.72	7.89996	13.7767	16.236	7.34955	20.2405	10.2056	1.54251	15.9372
	left thigh	35.5415	13.1502	44.9252	15.5484	12.801	32.766	47.8865	7.85528	51.4826	32.9921	11.2688	43.0579	16.3191	2.96136	9.497
	left wrist	2.39443	4.06835	6.14599	1.74581	3.93708	2.7504	2.16105	3.185	1.67862	2.10043	3.73014	3.525	0.328533	0.47665	2.33225
	right ankle	6.99636	6.23663	8.04143	10.1064	12.1704	13.3043	10.3239	6.95194	8.35151	9.14223	8.45299	9.89908	1.86156	3.23919	2.95308
	right thigh				37.8086	17.7137	58.6964	52.5574	15.3404	52.2358	45.183	16.5271	55.4661	10.429	1.67819	4.56833
	right wrist	3.72905	3.21468	2.87219	4.43398	4.3697	10.4425	4.48076	2.64553	2.49198	4.2146	3.40997	5.26891	0.421147	0.87852	4.48453
	Mean	10.5587	6.2053	12.515	14.5874	8.83565	22.6562	19.6897	6.92417	18.9922
	SD	12.4636	3.56832	16.0191	13.5817	5.65971	21.2073	21.158	4.28921	22.8446
		dip 1			dip 2			dip 3			Mean			SD
		pitch	roll	yaw	pitch	roll	yaw	pitch	roll	yaw	pitch	roll	yaw	pitch	roll	yaw
p5	chest	10.9035	3.95902	1.23908				9.31599	1.59672	2.08221	10.1097	2.77787	1.66064	1.12251	1.67039	0.596183
	left ankle	227.585	28.5942	147.916	105.286	63.9008	91.4215	142.966	67.4525	133.791				62.6329	21.4831	29.4004
	left thigh	16.0571	7.21932	25.8866	12.5341	4.75486	12.9374	10.9879	5.91361	13.4831	13.193	5.9626	17.4357	2.59802	1.23296	7.32378
	left wrist	2.67021	15.3265	47.47	6.94883	10.809	19.6681	1.8077	12.4802	6.96244	3.80891	12.8719	24.7002	2.75323	2.28406	20.7173
	right ankle	89.5268	46.2157	87.3293	61.1399	31.1818	74.0696	98.1559	6.68181	123.587	82.9409		94.9953	19.3669	19.9549	25.6333
	right thigh	42.2676	11.8648	67.1011	193.053	57.1548	155.408	93.6301	8.00723	184.204				76.6584	27.33	61.0195
	right wrist	5.76764	21.4275	45.5828	3.28882	19.3218	19.0657	6.18222	15.199	13.5218	5.07956		26.0568	1.56462	3.16827	17.1357
	Mean	56.3968	19.2296	60.3607	63.7083	31.1872	62.095	51.8637	16.7616	68.233
	SD	81.3935	14.5355	47.4466	74.7746	24.4917	56.176	58.11	22.7897	76.302
		dip 1			dip 2			dip 3			Mean			SD
		pitch	roll	yaw	pitch	roll	yaw	pitch	roll	yaw	pitch	roll	yaw	pitch	roll	yaw
p6	chest	5.6126	3.01505	2.66822	6.02667	3.13434	4.71056	4.24134	3.43618	4.56467	5.29353	3.19519	3.98115	0.934451	0.217059	1.13937
	left ankle	20.1796	4.50143	22.7454	33.5381	3.65494	128.989	38.1157	4.10468	37.3756	30.6111	4.08702	63.0366	9.31937	0.423518	57.5828
	left thigh	25.5567	9.48026	24.1863	34.9927	3.88692	34.6849	31.738	7.9371	26.4395	30.7625	7.10143	28.4369	4.79304	2.88879	5.52696
	left wrist	16.1937	32.1922	71.6887	7.17993	22.045	53.561	8.29761	18.1997	35.2784	10.5571		53.5094	4.91335	7.22892	18.2052
	right ankle	25.6942	6.99904	34.5237	22.6999	7.13373	28.4061	29.039	4.32582	36.6529	25.8111	6.15286	33.1943	3.17114	1.5837	4.28113
	right thigh	14.5003	13.8712	11.1406	14.4716	9.13459	9.56071	16.0478	9.51699	14.2332	15.0066	10.8409	11.6448	0.901862	2.63124	2.37672
	right wrist	12.6324	11.7121	19.5792	4.36304	9.11064	17.0559	4.16092	8.48081	28.0464	7.05212	9.76785	21.5605	4.83373	1.71297	5.75694
	Mean	17.1957	11.6816	26.6474	17.6103	8.30003	39.5668	18.8058	8.00018	26.0844
	SD	7.23759	9.82275	22.2765	12.9747	6.5749	42.7445	14.0799	5.10019	12.4582
		dip 1			dip 2			dip 3			Mean			SD
		pitch	roll	yaw	pitch	roll	yaw	pitch	roll	yaw	pitch	roll	yaw	pitch	roll	yaw
p8	chest	5.71685	2.0086	2.35809	3.76	2.05978	2.77362	3.8974	1.74265	3.13574	4.45808	1.93701	2.75581	1.09229	0.170254	0.389132
	left ankle	101.313	2.63762	83.102	19.1119	1.75714	16.8986	102.331	3.53577	34.7478	74.252	2.64351	44.9161	47.7554	0.889329	34.253
	left thigh	39.1267	5.22659	90.9201	82.2484	9.44839	159.826	29.6095	11.0965	42.4528	50.3282	8.59048		28.0503	3.02752	58.9822
	left wrist	3.12047	5.31403	25.343	2.92942	5.50642	5.8123	1.92072	4.50253	10.467	2.65687	5.10766	13.8741	0.64464	0.532817	10.2014
	right ankle	26.3686	2.07879	35.2607	18.095	5.3172	30.9822	45.3201	4.05043	54.8487	29.9279	3.81548	40.3639	13.9572	1.63194	12.7253
	right thigh	19.0687	12.4817	22.163	22.9827	14.6478	59.4755	29.2787	15.8793	52.5849	23.7767	14.3362	44.7411	5.15112	1.7201	19.8545
	right wrist	4.10685	9.25982	14.0031	5.70645	8.25471	10.0023	6.24028	10.1134	9.12501	5.35119	9.20931	11.0435	1.1102	0.930378	2.60039
	Mean	28.403	5.57245	39.0214	22.1191	6.71306	40.8243	31.2283	7.27436	29.6231
	SD	34.8001	3.97996	34.3806	27.7374	4.51732	55.9794	35.334	5.15375	21.7683
		dip 1			dip 2			dip 3			Mean			SD
		pitch	roll	yaw	pitch	roll	yaw	pitch	roll	yaw	pitch	roll	yaw	pitch	roll	yaw
p9	chest	7.90267	1.3995	3.78243	9.55398	1.55877	3.02695	6.71955	1.95118	3.54206	8.05873	1.63648	3.45048	1.42365	0.283931	0.385978
	left ankle	97.208	12.6299	122.445	53.3649	28.9437	83.6918	53.12	14.4541	53.1675	67.8976	18.6759	86.4349	25.3838	8.93886	34.7203
	left thigh	31.9675	11.7986	31.355	29.1884	7.97988	25.1644	44.6652	8.02043	41.4455	35.2737	9.2663	32.655	8.25114	2.19313	8.218
	left wrist	5.95054	7.48363	11.689	24.3858	3.88503	34.148	25.8961	18.7415	95.3735	18.7442	10.0367	47.0702	11.1053	7.75034	43.3129
	right ankle	95.9553	5.34983	83.3448	37.6978	4.48445	45.1743	65.1169	42.1088	96.871	66.2567	17.3144	75.13	29.1455	21.477	26.8095
	right thigh	13.5716	9.05481	19.5525	11.0618	11.6565	9.73804	11.4419	12.6014	10.2993	12.0251	11.1042	13.1966	1.35271	1.83667	5.51151
	right wrist	7.57354	3.71325	28.8046	4.6533	6.03207	28.4982	4.71293	5.08631	19.6184	5.64659	4.94388	25.6404	1.66905	1.16595	5.21745
	Mean	37.1613	7.34707	42.9962	24.2723	9.22006	32.7774	30.2389	14.7091	45.7596
	SD	41.5359	4.14782	43.4829	17.4492	9.27582	26.5832	24.2386	13.3642	38.4502
		dip 1			dip 2			dip 3			Mean			SD
		pitch	roll	yaw	pitch	roll	yaw	pitch	roll	yaw	pitch	roll	yaw	pitch	roll	yaw
p10	chest	11.4685	1.55869	2.61333	8.59996	1.78973	0.606108	7.27587	2.126	0.844906	9.11479	1.82481	1.35478	2.14323	0.285277	1.09645
	left ankle	10.9898	1.99353	14.86	12.4258	2.38837	16.1896	11.4104	1.45115	17.2145	11.6087	1.94435	16.0881	0.738251	0.470543	1.18053
	left thigh	12.5322	6.43894	5.93861	9.76474	3.43911	11.3152	5.05887	2.78638	3.83723	9.11862	4.22148	7.03036	3.77835	1.94791	3.85669
	left wrist	8.31171	13.8485	95.1873	9.26512	12.4701	92.997	5.28405	13.0486	112.611	7.62029	13.1224	100.265	2.07865	0.692127	10.7479
	right ankle	12.7989	5.52581	35.6716	14.0258	4.25731	28.8373	12.0895	2.60053	13.8443	12.9714	4.12788	26.1178	0.979613	1.46693	11.1649
	right thigh	78.0761	4.02583	71.5992	12.8063	3.26356	16.8146	20.8741	3.16167	29.0756	37.2521	3.48369	39.1631	35.5839	0.472264	28.7516
	right wrist	7.68493	9.15786	12.1678	8.0744	8.99965	23.9451	5.99251	7.75152	16.6189	7.25061	8.63634	17.5773	1.10681	0.770355	5.94684
	Mean	20.266	6.07845	34.0054	10.7089	5.2297	27.2436	9.71218	4.7037	27.721
	SD	25.5676	4.31315	35.9998	2.33499	3.96989	30.3621	5.68854	4.21561	38.5727
		dip 1			dip 2			dip 3			Mean			SD
		pitch	roll	yaw	pitch	roll	yaw	pitch	roll	yaw	pitch	roll	yaw	pitch	roll	yaw
p11	chest	3.57473	2.01174	3.39168	6.03349	1.6093	1.70108	8.95034	3.59823	1.5531	6.18619	2.40642	2.21528	2.69106	1.05157	1.02147
	left ankle	55.6077	11.7971	54.1339	90.5232	3.61449	85.1773	108.288	4.56425	179.914	84.8063	6.65861	106.408	26.8014	4.47531	65.5228
	left thigh	5.22083	3.04771	63.4015	3.88022	2.55627	8.99798	6.70672	3.12258	15.1258	5.26926	2.90885	29.1751	1.41387	0.307631	29.7989
	left wrist	3.81963	8.60998	30.5741	10.5274	12.9106	40.574	4.97079	16.6784	66.189	6.43927	12.733	45.779	3.5869	4.03712	18.3691
	right ankle	85.3305	6.34949	68.9773	63.4482	4.11236	66.2401	57.4033	4.27433	56.7616	68.7273	4.91206	63.993	14.693	1.24748	6.41038
	right thigh	45.6244	8.67047	62.2352	32.6539	5.75947	26.2885	56.6803	9.69945	48.8092	44.9862	8.04313	45.7776	12.0259	2.04353	18.1641
	right wrist	5.24131	3.85617	18.4243	15.0566	16.5065	18.3032	17.7523	12.1807	20.3611		10.8478	19.0295	6.58449	6.42962	1.15479
	Mean	29.2027	6.33466	43.0197	31.7319	6.72414	35.326	37.2502	7.73113	55.5306
	SD	33.0847	3.5615	25.5349	33.2341	5.69972	30.7236	38.6996	5.22852	59.7419
		dip 1			dip 2			dip 3			Mean			SD
		pitch	roll	yaw	pitch	roll	yaw	pitch	roll	yaw	pitch	roll	yaw	pitch	roll	yaw
p12	chest				9.77386	1.79543	1.52657	9.25882	1.72257	1.33363	9.51634	1.759	1.4301	0.364184	0.0515172	0.136426
	left ankle				30.2538	3.90882	34.2349	27.108	7.9712	23.3086	28.6809	5.94001	28.7717	2.22445	2.87254	7.7261
	left thigh				23.1343	4.71954	28.9478	31.149	2.96209	27.5874	27.1417	3.84081	28.2676	5.66723	1.24271	0.961947
	left wrist				5.09894	7.37545	39.8725	1.99006	6.48221	17.3955	3.5445	6.92883	28.634	2.19831	0.631616	15.8936
	right ankle				10.4059	5.6727	6.31162	7.3863	4.16171	6.10359	8.89612	4.91721	6.20761	2.1352	1.06843	0.147105
	right thigh				40.5725	11.2934	42.8633	72.5953	4.24411	101.177	56.5839	7.76875	72.0201	22.6436	4.98459	41.234
	right wrist				5.39093	7.09159	10.3535	2.90318	4.93839	9.88402	4.14706	6.01499	10.1187	1.7591	1.52254	0.331948
	Mean				17.8043	5.97956	23.4443	21.7701	4.64033	26.6842
	SD				13.7631	3.02486	17.0245	25.2002	2.09332	34.147
		dip 1			dip 2			dip 3			Mean			SD
		pitch	roll	yaw	pitch	roll	yaw	pitch	roll	yaw	pitch	roll	yaw	pitch	roll	yaw
p13	chest	6.55994	1.22955	2.3904	5.61707	1.50969	1.46195	6.16885	1.53245	1.62545	6.11528	1.42389	1.82593	0.473711	0.168693	0.495632
	left ankle	19.4534	6.93788	15.8314	8.98863	2.87162	7.97746	61.9757	4.85664	48.0819	30.1393	4.88872	23.9636	28.0633	2.03332	21.253
	left thigh	56.8058	4.41686	55.1913	34.3999	2.17722	34.9641	57.3657	7.54179	62.2229	49.5238	4.71195	50.7928	13.1007	2.69443	14.1517
	left wrist	4.77919	9.77693	33.7099	5.42531	11.7391	35.7905	8.39588	13.0936	41.4977	6.20013	11.5366	36.9994	1.92882	1.66761	4.03216
	right ankle	34.5699	3.76766	40.2931	157.821	4.34074	147.952	35.0242	6.14879	42.4492	75.8049	4.7524	76.898	71.0282	1.2428	61.5438
	right thigh	63.905	1.63192	36.733				55.9808	2.56252	30.4162	59.9429	2.09722	33.5746	5.60326	0.658038	4.46663
	right wrist	5.71944	9.49666	34.8873	4.70923	18.6859	36.5641	3.63951	15.0962	26.9059	4.68939	14.4262		1.04011	4.63111	5.16069
	Mean	27.3989	5.32249	31.2909	36.1602	6.88738	44.1183	32.6501	7.26172	36.1713
	SD	24.9263	3.49965	17.1994	60.6784	6.87694	53.1363	26.3057	5.12183	19.1517
		dip 1			dip 2			dip 3			Mean			SD
		pitch	roll	yaw	pitch	roll	yaw	pitch	roll	yaw	pitch	roll	yaw	pitch	roll	yaw
p14	chest	7.99687	1.4652	2.13204	7.07039	1.37471	1.40074	8.71972	1.52181	1.61502	7.929	1.45391	1.71593	0.826756	0.0741976	0.375946
	left ankle	19.9096	3.24325	27.7462	12.3607	3.20966	12.8531	12.0673	4.01103	10.0085	14.7792	3.48798	16.8692	4.44548	0.453284	9.52651
	left thigh	3.41769	3.21017	3.82195	3.12429	3.79387	3.70671	5.88049	4.42667	4.96509	4.14083	3.81024	4.16458	1.51372	0.608414	0.695649
	left wrist	2.05578	3.31987	27.1452	2.26246	2.79791	14.9105	3.5062	3.32686	42.9133	2.60815	3.14821	28.323	0.784571	0.303391	14.0385
	right ankle	71.5331	7.04881	66.4884	100.75	2.59014	87.8375	69.5406	2.26491	81.9423	80.6079	3.96795	78.7561	17.472	2.67305	11.0254
	right thigh	10.5403	7.85168	10.9647	15.6428	8.14193	19.2178	19.1467	6.63918	20.7907	15.11	7.54426	16.9911	4.32787	0.797145	5.27794
	right wrist	1.94612	3.99812	3.60026	1.44259	6.00138	7.36631	2.69074	6.96712	7.03912	2.02648	5.65554	6.0019	0.627944	1.51441	2.0863
	Mean	16.7714	4.3053	20.2712	20.379	3.98709	21.0418	17.3645	4.16537	24.182
	SD	24.9639	2.29356	23.1059	35.8419	2.31488	30.119	23.691	2.05609	29.0744
		dip 1			dip 2			dip 3			Mean			SD
		pitch	roll	yaw	pitch	roll	yaw	pitch	roll	yaw	pitch	roll	yaw	pitch	roll	yaw
p15	chest	7.5105	1.1123	0.978449	7.22225	1.01376	2.30876	9.77084	1.05516	0.595844	8.16786	1.06041	1.29435	1.39568	0.049479	0.899089
	left ankle	37.0515	4.00186	41.4508	29.2772	2.69544	33.7717	20.2562	3.41827	7.53214	28.8617	3.37185	27.5849	8.40538	0.654446	17.7856
	left thigh	15.0166	7.69228	16.3418	14.7349	6.88222	9.90249	22.2103	8.37528	11.8089	17.3206	7.64993	12.6844	4.23694	0.747428	3.30773
	left wrist	9.83223	3.87617	37.2315	8.88488	21.2466	108.212	6.28396	21.0605	97.8386	8.33369	15.3944	81.0939	1.83723	9.97554	38.3384
	right ankle	20.2974	6.97386	14.5666	32.1531	1.64023	42.9815	18.4815	7.24404	15.1346	23.644	5.28604	24.2276	7.42481	3.16025	16.2439
	right thigh	14.3983	6.07229	11.4428	12.1747	7.42376	11.1882	17.9841	4.29659	17.8879	14.8523	5.93088	13.5063	2.9312	1.56837	3.7967
	right wrist	3.9827	12.1471	9.41526	3.1196	15.7366	9.07228	2.58989	13.9597	9.29049	3.23073	13.9478	9.25934	0.703025	1.79478	0.173597
	Mean	15.4413	5.98227	18.7753	15.3667	8.09123	31.0623	13.9395	8.48708	22.8698
	SD	10.9355	3.51177	14.9251	11.1371	7.68379	37.091	7.63865	6.92922	33.5238
		dip 1			dip 2			dip 3			Mean			SD
		pitch	roll	yaw	pitch	roll	yaw	pitch	roll	yaw	pitch	roll	yaw	pitch	roll	yaw
p16	chest	8.36471	4.03469	2.48435	9.92525	1.97856	1.81098	7.5033	2.84066	1.60865	8.59775	2.95131	1.96799	1.22768	1.03252	0.458479
	left ankle	33.8086	6.51725	39.7785	44.5863	12.4897	31.4492	36.1163	9.22536	31.5354	38.1704	9.41078	34.2544	5.67487	2.99054	4.78424
	left thigh	67.2424	11.8176	106.611	59.9636	10.471	88.551	61.28	10.0536	66.5801		10.7807		3.87867	0.921897	20.0473
	left wrist	8.16314	5.7221	72.0095	8.99287	11.5437	81.4933	4.0594	6.5773	45.17	7.0718	7.94771	66.2243	2.6416	3.14346	18.8401
	right ankle	50.6609	15.213	52.8749	60.5912	16.2758	86.129	55.903	22.2459	61.3225	55.7184	17.9116	66.7755	4.96776	3.79104	17.2847
	right thigh	30.6042	10.469	18.3276	23.1801	9.14479	25.9879	18.3827	8.73956	20.5989	24.0556	9.45111	21.6381	6.15764	0.90449	3.93444
	right wrist	3.40711	4.82714	39.4036	3.0962	6.99449	8.18577	3.48949	6.90878	6.59529	3.33093	6.24347	18.0616	0.207415	1.22733	18.4999
	Mean	28.893	8.37154	47.3557	30.0479	9.84258	46.2296	26.6763	9.51301	33.3444
	SD	24.0565	4.18149	34.463	24.7016	4.51153	38.0244	24.5841	6.09671	25.5461
		dip 1			dip 2			dip 3			Mean			SD
		pitch	roll	yaw	pitch	roll	yaw	pitch	roll	yaw	pitch	roll	yaw	pitch	roll	yaw
p17	chest	13.3142	1.97792	1.43472	9.85855	1.94795	1.86008	7.26007	1.8053	2.03089	10.1443	1.91039	1.77523	3.03716	0.0922374	0.307009
	left ankle	52.2951	6.90521	26.5614	24.2265	8.04116	40.4489	25.0699	8.22447	35.1126	33.8638	7.72361	34.041	15.9675	0.714661	7.00553
	left thigh	44.6168	13.8704	70.2238	35.3481	13.9748	88.3238	69.2987	15.504	126.217	49.7545	14.4498		17.5487	0.914527	28.5738
	left wrist	5.52549	9.97478	52.366	5.91003	8.45823	63.4456	6.60542	7.71011	104.246	6.01364	8.71437	73.3525	0.547372	1.15386	27.322
	right ankle	11.4858	6.94614	18.5871	17.1161	5.86694	26.9364	18.5913	4.06017	45.3973	15.7311	5.62442	30.307	3.74977	1.45819	13.7192
	right thigh	37.9576	8.36081	11.9872	22.7947	9.61922	22.602	35.0066	9.53229	36.6418	31.9197	9.17077	23.7437	8.03901	0.702796	12.3668
	right wrist	4.53663	12.1948	14.5883	4.2799	11.4733	26.1714	3.5476	5.10084	13.5246	4.12137	9.58964	18.0948	0.513218	3.90412	7.01476
	Mean	24.2474	8.60429	27.9641	17.0763	8.48309	38.5412	23.6256	7.4196	51.8815
	SD	20.0457	3.91804	24.5262	11.2414	3.87598	28.8369	23.1071	4.44853	46.1513
		dip 1			dip 2			dip 3			Mean			SD
		pitch	roll	yaw	pitch	roll	yaw	pitch	roll	yaw	pitch	roll	yaw	pitch	roll	yaw
p18	chest	6.24122	2.32814	2.3743	7.51485	1.64664	1.32515	8.2775	1.85993	1.38384	7.34453	1.9449	1.69443	1.02877	0.34861	0.589517
	left ankle	27.5412	8.6867	30.3479	23.7128	5.42105	26.1991	19.922	6.55249	21.3864	23.7253	6.88675	25.9778	3.80959	1.65829	4.48488
	left thigh	18.1793	14.2022	29.7691	22.5919	11.874	29.2119	19.3701	8.63333	23.6999	20.0471	11.5698	27.5603	2.28287	2.79687	3.35478
	left wrist	11.9591	18.9114	82.4074	7.44809	19.0234	95.3958	4.63496	22.5672	66.4884	8.01404	20.1673	81.4305	3.69471	2.07906	14.4785
	right ankle	14.9634	12.4218	28.3361	14.3344	6.77151	17.3342	16.719	8.18909	33.8621	15.3389	9.12746	26.5108	1.23586	2.9397	8.41377
	right thigh	24.55	13.4671	41.7324	27.2601	12.9645	27.696	11.4854	8.8621	5.2557	21.0985	11.7645	24.8947	8.43472	2.52612	18.399
	right wrist	4.58232	5.6899	12.3391	2.98726	7.42953	15.2486	2.79972	8.47803	9.41356	3.45643	7.19915	12.3338	0.979547	1.40827	2.9175
	Mean	15.4309	10.8153	32.4723	15.1213	9.30437	30.3444	11.887	9.30602	23.07
	SD	8.6774	5.61937	25.5585	9.50057	5.74616	30.2667	6.97935	6.34385	22.2823
		dip 1			dip 2			dip 3			Mean			SD
		pitch	roll	yaw	pitch	roll	yaw	pitch	roll	yaw	pitch	roll	yaw	pitch	roll	yaw
p19	chest	4.79016	1.55024	2.46586	7.55798	0.997055	2.45093	6.00959	1.58253	2.56255	6.11924	1.37661	2.49312	1.38716	0.329101	0.0605947
	left ankle	18.26	7.2472	36.2533	9.46371	5.65188	32.8383	12.3273	8.58737	25.9285	13.3503	7.16215	31.6734	4.48649	1.46959	5.26008
	left thigh	16.2073	7.76152	29.5656	12.5038	10.447	12.3705	30.8263	14.4538	27.4448	19.8458	10.8875	23.127	9.68798	3.36782	9.37557
	left wrist	5.27114	24.9182	28.3535	3.94946	5.97012	27.4612	4.02447	6.63007	65.1862	4.41502	12.5061	40.3337	0.742366	10.7542	21.5276
	right ankle	11.0166	9.48875	37.422	11.0396	3.67616	76.0414	12.38	3.75863	27.4699	11.4788	5.64118	46.9778	0.780606	3.33235	25.657
	right thigh	9.08983	7.36773	18.9248	36.7485	10.9342	17.6622	60.4865	9.96205	23.1214	35.4416	9.42132	19.9028	25.7233	1.84369	2.85801
	right wrist	8.75608	33.2635	26.1664	1.68093	5.21083	16.2249	2.7743	4.55521	8.19715	4.40377	14.3432	16.8628	3.80865	16.3887	9.00157
	Mean	10.4845	13.0853	25.5931	11.8491	6.12675	26.4356	18.4041	7.07567	25.7015
	SD	5.13208	11.4621	11.9487	11.6259	3.53988	24.0038	20.8292	4.33555	20.0571
		dip 1			dip 2			dip 3			Mean			SD
		pitch	roll	yaw	pitch	roll	yaw	pitch	roll	yaw	pitch	roll	yaw	pitch	roll	yaw
p20	chest				8.05344	1.58728	1.86041	4.94337	2.34337	1.24947	6.4984	1.96532	1.55494	2.19915	0.534637	0.431994
	left ankle				95.6816	10.609	119.756	55.2163	7.20552	65.1481	75.4489	8.90725	92.4519	28.6133	2.4066	38.6135
	left thigh				20.0464	11.5681	14.4277	22.55	11.9751	19.2035	21.2982	11.7716	16.8156	1.77031	0.287827	3.377
	left wrist				8.55307	23.6678	45.4004	6.69158	11.1917	52.5222	7.62232	17.4298	48.9613	1.31627	8.82196	5.03587
	right ankle				60.6493	3.4699	54.2207	49.9311	2.99098	43.3096	55.2902	3.23044	48.7651	7.57888	0.338646	7.71528
	right thigh				5.81912	11.161	15.9333	26.213	15.3439	18.941	16.0161	13.2524	17.4372	14.4207	2.9578	2.12677
	right wrist				6.89426	9.9328	8.03443	2.15482	6.41939	20.9861	4.52454	8.17609	14.5103	3.35129	2.48436	9.1582
	Mean				29.3853	10.2851	37.0904	23.9572	8.21	31.6228
	SD				35.1428	7.11617	41.3173	21.5786	4.82753	22.5391
		dip 1			dip 2			dip 3			Mean			SD
		pitch	roll	yaw	pitch	roll	yaw	pitch	roll	yaw	pitch	roll	yaw	pitch	roll	yaw
p21	chest	9.97616	1.75744	2.14268	12.7383	1.46146	1.47154	7.35185	1.74164	2.58766	10.0221	1.65351	2.06729	2.69353	0.16651	0.56187
	left ankle	41.9402	5.24348	50.9578	46.3282	5.00152	58.5941	45.3298	5.17818	55.2805	44.5327	5.14106	54.9442	2.30002	0.125178	3.82924
	left thigh	5.03284	12.1741	10.9735	5.97515	10.2098	12.9298	8.28073	10.8288	10.8128	6.42957	11.0709	11.572	1.67095	1.00431	1.17857
	left wrist	26.2296	8.67422	40.2889	30.8017	11.2611	30.8258	38.0546	19.5692	102.929		13.1682	58.0147	5.96293	5.69234	39.1839
	right ankle	10.9534	8.42666	17.3719	16.2374	9.65762	34.334	15.9592	10.0282	23.8649	14.3833	9.37081	25.1903	2.97364	0.838388	8.55838
	right thigh	4.78056	12.7756	7.29371	6.68584	12.1541	10.0396	4.41759	7.67098	6.88527	5.29467	10.8669	8.07284	1.21839	2.78514	1.71542
	right wrist				4.60932	17.4249	15.1599	3.41085	15.1792	7.84535	4.01008	16.302	11.5026	0.84745	1.588	5.17214
	Mean	16.4855	8.17526	21.5048	17.6251	9.59579	23.3364	17.5435	10.028	30.0294
	SD	14.7244	4.17732	19.6222	15.5354	5.13597	19.3657	17.1123	5.9993	36.8332
		dip 1			dip 2			dip 3			Mean			SD
		pitch	roll	yaw	pitch	roll	yaw	pitch	roll	yaw	pitch	roll	yaw	pitch	roll	yaw
p22	chest	3.44493	3.51405	2.67796	5.39053	2.92851	2.62783	4.06549	2.60036	2.2941	4.30032	3.01431	2.5333	0.993828	0.462848	0.208658
	left ankle	16.714	15.1265	59.5974	16.4678	12.2139	41.6684	18.0946	13.1602	57.5172	17.0921	13.5002	52.9276	0.876864	1.48575	9.80613
	left thigh	29.1533	8.68044	29.7941	42.2964	11.948	34.9738	88.4808	10.195	35.9201	53.3102	10.2745	33.5627	31.1595	1.63523	3.29778
	left wrist	7.72008	22.3122	92.9935	8.43958	4.86641	60.033	9.17966	20.2568	67.5138	8.44644	15.8118	73.5135	0.729817	9.53455	17.2799
	right ankle	52.5377	5.51166	45.2643	45.6555	12.2072	35.301	53.9455	4.39843	43.974	50.7129	7.37241	41.5131	4.43606	4.22385	5.41835
	right thigh	90.4834	15.8042	67.8737	63.1058	17.6097	51.324	39.6482	20.8907	52.1972	64.4125	18.1015	57.1317	25.4428	2.57864	9.31316
	right wrist	5.13535	7.03921	15.7522	5.7987	5.13839	21.7795	5.18212	7.49421	28.5178	5.37206	6.55727	22.0165	0.370223	1.24967	6.38611
	Mean	29.3127	11.1412	44.8505	26.7363	9.55887	35.3868	31.2281	11.2851	41.1335
	SD	32.0415	6.77207	31.4043	23.2989	5.32459	18.9709	31.4634	7.24205	21.5625
		dip 1			dip 2			dip 3			Mean			SD
		pitch	roll	yaw	pitch	roll	yaw	pitch	roll	yaw	pitch	roll	yaw	pitch	roll	yaw
P23	chest	5.17868	3.32675	3.65379	9.66494	2.38699	3.7195	4.97438	3.71573	3.95355	6.606	3.14316	3.77561	2.65109	0.68313	0.157561
	left ankle	17.0966	6.04478	55.9691	15.8823	5.00313	50.963	16.2784	9.29477	66.6927	16.4191	6.78089	57.8749	0.619242	2.23851	8.03617
	left thigh	44.4599	58.2449	41.8559	20.8411	23.9432	31.2828	27.563	15.7331	20.9325	30.9547		31.3571	12.1692	22.5509	10.4619
	left wrist	7.42025	23.5773	41.4722	8.89007	19.4567	315.584	4.14313	13.2411	38.0754	6.81781	18.7584	131.711	2.43013	5.20338	159.248
	right ankle	22.7464	4.68728	28.2162	32.1738	7.5962	41.9713	16.4248	9.15006	23.1697	23.7817	7.14451	31.1191	7.92539	2.26541	9.73118
	right thigh	35.627	4.24447	34.6831	29.2693	5.0728	29.9446	35.9697	4.17704	33.8694	33.622	4.4981	32.8324	3.77344	0.498842	2.53379
	right wrist	7.00057	8.09237	8.03707	6.96426	7.48013	15.2808	7.30197	14.9455	7.30146	7.08893	10.1727	10.2064	0.185391	4.14469	4.40989
	Mean	19.9328	15.4597	30.5553	17.6694	10.1342	69.8209	16.0936	10.0368	27.7135
	SD	15.3043	20.1181	18.9122	10.1155	8.19603	109.507	12.045	4.87238	21.2621
		dip 1			dip 2			dip 3			Mean			SD
		pitch	roll	yaw	pitch	roll	yaw	pitch	roll	yaw	pitch	roll	yaw	pitch	roll	yaw
P24	chest	3.54752	2.08062	3.67498	6.00942	1.5891	3.67994	5.92053	1.16991	3.92121	5.15916	1.61321	3.75871	1.39642	0.455833	0.140749
	left ankle	17.9986	5.73028	15.6285	16.7241	5.74211	21.807	16.9502	3.82758	21.4723	17.2243	5.09999	19.6359	0.680015	1.10195	3.47459
	left thigh	37.6113	5.76635	41.1804	23.7687	5.41214	29.6931	27.0228	5.46533	25.8873	29.4676	5.54794	32.2536	7.23789	0.191005	7.96162
	left wrist	15.0101	16.2537	124.627	13.1719	12.6639	110.388	18.947	19.6153	274.42	15.7097	16.1776		2.95043	3.47634	90.8723
	right ankle	32.7999	13.5762	28.5567	28.8027	5.6273	28.5244	11.2335	6.16165	12.8555	24.2787	8.45504	23.3122	11.4729	4.44308	9.05576
	right thigh	164.483	10.9088	219.285	90.3489	12.9046	140.181	40.5353	3.8192	51.3951		9.21087		62.3704	4.77476	83.9916
	right wrist	9.3751	9.94545	12.4905	8.85054	4.23064	14.3164	6.57498	7.63321	13.3854	8.26687	7.26977	13.3974	1.48851	2.87469	0.913023
	Mean	40.118	9.1802	63.6348	26.8109	6.88139	49.7986	18.1692	6.81317	57.6195
	SD	56.1676	4.94794	79.7887	29.1357	4.27745	53.0194	12.3375	6.00738	96.7803
		dip 1			dip 2			dip 3			Mean, outliers omitted
		pitch	roll	yaw	pitch	roll	yaw	pitch	roll	yaw	pitch	roll	yaw	mean
Means	chest	7.49903	2.51189	2.72528	8.06958	1.86215	2.22195	7.65864	2.3743	2.25381	7.18523	2.17137	2.34667	4.07333
	left ankle	44.0917	7.79069	45.6371	35.5706	10.3796	46.46	40.8579	9.71415	45.5851	34.9129	7.42833	42.496	30.9103
	left thigh	27.0667	11.1218	39.858	24.4434	8.70862	33.8808	30.6877	8.89123	32.1193	25.3901	8.3514	25.1223	22.9701
	left wrist	7.85298	12.7989	49.2907	8.52331	12.0855	61.5554	7.90951	12.5902	63.6166	6.82301	11.9347	52.1309	25.5926
	right ankle	37.2395	10.0642	40.4542	41.6026	8.1321	49.9085	37.8448	10.3988	51.2602	39.1283	7.49725	44.1111	31.4701
	right thigh	39.6367	9.20386	41.6473	34.2731	12.3633	38.0029	34.3871	8.87466	39.6057	29.3902	9.33562	30.4082	27.2607
	right wrist	5.97852	9.73773	18.0116	5.34892	9.77348	16.8331	5.23242	9.82056	13.9578	5.15229	9.42838	15.1922	10.3723
SDs	chest	3.28284	1.18728	1.02622	3.32986	0.555065	0.955466	4.30059	1.02353	1.05423	1.90474	0.726411	0.843227	1.24688
	left ankle	51.7654	6.07905	37.2004	28.6844	14.223	34.1844	35.615	13.4369	40.671	23.0268	5.22306	26.2304	14.4712
	left thigh	18.1635	11.9371	27.3709	18.729	5.02791	35.8593	22.4957	3.9833	26.8834	15.6005	3.26404	11.9362	10.2225
	left wrist	6.05345	8.27464	32.1437	6.92017	6.4354	65.1821	8.81622	6.21209	57.7161	4.19628	4.71557	30.6147	21.7613
	right ankle	28.8146	9.67805	22.3339	34.9703	7.17506	31.9557	26.0239	12.5789	44.9932	25.6646	4.14721	24.3256	12.2491
	right thigh	39.5832	3.83033	49.5174	41.6635	10.9761	39.7457	22.7086	4.91949	39.261	17.3967	4.08258	18.0536	16.7968
	right wrist	2.55584	7.33885	12.2958	2.87734	4.83187	8.13135	3.61424	5.01844	7.88882	1.82151	3.55705	5.82185	3.00575
									Totals	Mean	21.1403	8.021	30.2582
										SD	14.461	2.99941	17.5714
		Mean, segments					SD, segments
		pitch	roll	yaw	global		pitch	roll	yaw
	Chest	7.74891	2.243	2.3875	4.12647	Chest	3.63874	0.977906	1.02182
	Left Ankle	39.9868	9.36644	45.9063	31.7532	Left Ankle	38.7122	11.8983	36.8512
	Left Thigh	27.4151	9.50017	35.0683	23.9945	Left Thigh	19.8235	7.51436	30.1405
	Left Wrist	8.1068	12.4769	58.5763	26.3867	Left Wrist	7.29936	6.86056	53.9066
	Right Ankle	38.9745	9.50634	47.5292	32.0033	Right Ankle	29.8074	9.96351	34.6217
	Right Thigh	35.8969	10.1728	39.6564	28.5754	Right Thigh	34.7706	7.44074	41.9875
	Right Wrist	5.49037	9.77981	16.155	10.4751	Right Wrist	3.04454	5.63192	9.44695

## Sheet: PUSH-UP
Supplementary Material 2 - Push-Up RMSE Results (Outliers Omitted)
		push up 1			push up 2			push up 3			Mean			SD
		pitch	roll	yaw	pitch	roll	yaw	pitch	roll	yaw	pitch	roll	yaw	pitch	roll	yaw
P1	left ankle	15.5062	12.1471	27.8691	9.52738	11.034	51.5093	7.9219	9.09364	41.5678	10.9852		40.3154	3.99679	1.54527	11.8698
	left thigh	8.99329	3.58566	46.8274	7.55639	2.90681	30.5495	3.83763	6.17928	21.0478	6.79577	4.22391	32.8082	2.66066	1.72708	13.0374
	left wrist	25.2545	8.81242	57.3596	28.4823	8.83713	49.6604	23.5364	18.0844	90.0541	25.7577	11.9113		2.51106	5.34605	21.4471
	right ankle				22.9007	8.77978	84.7336	56.7487	6.36544	32.0715		7.57261	58.4025	23.9342	1.7072	37.2377
	right thigh	25.8895	2.87918	45.3223	23.7474	3.63967	83.4686	21.8893	3.17616	65.1159	23.842	3.23167	64.6356	2.00178	0.38327	19.0777
	right wrist	19.7989	4.80105	14.7655	10.7188	4.67228	17.0927	11.1473	5.00191	14.505		4.82508	15.4544	5.12321	0.166125	1.42478
	Mean	19.0885	6.44507	38.4288	17.1555	6.64494	52.8357	20.8469	7.98347	44.0603
	SD	7.06263	3.92784	16.9403	8.90525	3.33237	27.3566	19.2235	5.31289	28.6769
		push up 1			push up 2			push up 3			Mean			SD
		pitch	roll	yaw	pitch	roll	yaw	pitch	roll	yaw	pitch	roll	yaw	pitch	roll	yaw
P5	left ankle				8.91753	8.1431	38.6389	7.9219	9.09364	41.5678	8.41972	8.61837	40.1033	0.704014	0.672137	2.07104
	left thigh	13.6514	2.69621	40.5238	57.7274	3.60635	68.4493	3.83763	6.17928	21.0478	25.0721	4.16061	43.3403	28.7028	1.80647	23.8259
	left wrist	15.4071	7.30769	10.7525	18.0872	20.1162	16.0666	20.7134	21.0693	45.3367	18.0692		24.0519	2.65319	7.68493	18.6237
	right ankle	7.73447	10.5785	53.104	14.1118	5.26346	60.8963	25.2613	7.47999	78.9738	15.7025	7.774	64.3247	8.87102	2.66971	13.2713
	right thigh	24.6769	6.03831	21.229	28.3238	4.52967	57.6416	76.807	8.12539	105.929	43.2693		61.5997	29.1017	1.8056	42.4883
	right wrist	6.33619	13.5956	15.5443	13.6754	12.0787	22.2811	9.20396	24.3245	28.1145	9.7385		21.9799	3.69867	6.67546	6.29051
	Mean	13.5612	8.04327	28.2307	23.4739	8.95625	43.9956	23.9575	12.712	53.4948
	SD	7.29942	4.19547	17.9253	18.0077	6.27389	21.6798	27.1474	7.85971	32.5707
		push up 1			push up 2			push up 3			Mean			SD
		pitch	roll	yaw	pitch	roll	yaw	pitch	roll	yaw	pitch	roll	yaw	pitch	roll	yaw
P6	left ankle	43.0579	8.58107	36.6471	30.0939	12.7653	78.6476	26.3952	12.5809	48.2705	33.1823		54.5217	8.75015	2.36433	21.6868
	left thigh	9.46264	3.69658	23.4388	13.6581	2.90358	19.3087	28.0169	3.12256	43.7519	17.0459	3.24091	28.8331	9.73002	0.40953	13.084
	left wrist	21.7512	10.0238	86.4234	15.5048	7.56741	24.7959	27.7994	7.24825	71.6763	21.6851	8.27981		6.14754	1.51873	32.1797
	right ankle	9.88114	11.0865	67.3894	18.2199	8.62342	110.707	31.6456	9.83936	75.2514	19.9156	9.84977	84.4492	10.9809	1.23158	23.0771
	right thigh	40.8577	4.71596	68.8054	23.5713	3.60638	51.982	45.6403	4.07877	51.0862	36.6898	4.1337	57.2912	11.6098	0.556825	9.98164
	right wrist	11.6712	11.9402	15.2951	12.492	11.3465	14.1663	6.8236	11.5363	10.7456	10.3289		13.4023	3.06331	0.303242	2.36898
	Mean	22.7803	8.34069	49.6665	18.9233	7.8021	49.9346	27.7202	8.06769	50.1303
	SD	15.5319	3.40862	28.5316	6.74761	3.98811	38.3958	12.4504	3.91347	23.2013
		push up 1			push up 2			push up 3			Mean			SD
		pitch	roll	yaw	pitch	roll	yaw	pitch	roll	yaw	pitch	roll	yaw	pitch	roll	yaw
P8	left ankle	35.1541	12.0605	42.1749	26.4459	8.0973	32.4906	25.3979	9.7542	34.7705	28.9993		36.4786	5.35589	1.99043	5.06308
	left thigh	32.918	11.1876	38.6262	19.9424	1.82643	59.7128	28.4627	3.32604	41.9643		5.4467		6.59306	5.028	11.3343
	left wrist	25.3506	6.47994	10.7787	28.5318	16.4074	30.8358	13.3369	9.42756	24.7736	22.4064	10.7716	22.1294	8.01388	5.09839	10.2867
	right ankle	15.0291	7.14224	71.2442	14.7017	8.13636	56.0123	23.1963	8.83436	64.6693	17.6423	8.03765	63.9753	4.81263	0.850368	7.63959
	right thigh	7.99637	1.98953	65.2052	24.7284	4.05798	70.5734	19.2852	4.09514	62.2834	17.3366	3.38089	66.0207	8.53449	1.20509	4.20476
	right wrist	4.80465	6.7661	30.2569	5.72714	6.3278	25.2627	4.10497	4.67383	28.6615	4.87892	5.92257		0.813634	1.10343	2.55083
	Mean	20.2088	7.60432	43.0477	20.0129	7.47555	45.8146	18.964	6.68519	42.8538
	SD	12.842	3.64427	22.4107	8.58473	5.01021	18.6249	8.96762	2.95283	17.0169
		push up 1			push up 2			push up 3			Mean			SD
		pitch	roll	yaw	pitch	roll	yaw	pitch	roll	yaw	pitch	roll	yaw	pitch	roll	yaw
P9	left ankle	23.9642	8.73507	37.9642	65.9807	8.37659	57.9014	41.2198	5.66623	61.2019		7.59263	52.3558	21.1197	1.67791	12.5723
	left thigh	17.5522	3.97506	21.1324	25.8198	5.25339	34.4344	11.4096	2.95426	22.7008	18.2605	4.0609	26.0892	7.23113	1.15197	7.26958
	left wrist	14.9299	9.08291	53.5895	72.6898	19.7482	26.2523	67.6892	10.811	22.0607		13.214	33.9675	32.002	5.7243	17.1219
	right ankle	23.4058	4.57904	41.172	7.16965	5.13093	121.551	10.5983	4.44026	72.2141	13.7246	4.71674	78.3122	8.55762	0.365349	40.5348
	right thigh	16.0124	4.82025	53.5515	14.9619	4.59292	120.657	33.9815	4.36837	55.5189	21.652		76.576	10.6906	0.225939	38.1884
	right wrist	4.41077	5.67627	19.8015	6.42901	7.3936	34.6946	5.28333	4.32571	39.3896	5.37437	5.79853		1.0122	1.53759	10.2269
	Mean	16.7125	6.14477	37.8685	32.1751	8.41593	65.9151	28.3636	5.42765	45.5143
	SD	7.11466	2.21248	14.9033	29.6954	5.74237	44.0344	23.9962	2.77369	20.8188
		push up 1			push up 2			push up 3			Mean			SD
		pitch	roll	yaw	pitch	roll	yaw	pitch	roll	yaw	pitch	roll	yaw	pitch	roll	yaw
P10	left ankle				18.4599	5.23104	18.9364	119.178	11.0767	112.054	68.8191	8.15387	65.4949	71.2186	4.13351	65.8438
	left thigh				52.1597	7.5822	93.0192				52.1597	7.5822	93.0192
	left wrist				19.14	4.34051	39.0042	21.2452	5.33145	54.4097	20.1926	4.83598	46.7069	1.48858	0.700702	10.8933
	right ankle				9.70214	5.55851	40.5261	2.99863	2.07822	21.3975	6.35038	3.81836	30.9618	4.7401	2.46094	13.526
	right thigh				32.5312	1.80798	106.833	28.3444	3.09584	39.7832	30.4378	2.45191	73.3081	2.96047	0.910657	47.4113
	right wrist				3.96708	2.76993	15.309	4.15357	1.83169	17.7072	4.06033	2.30081	16.5081	0.131867	0.663434	1.69585
	Mean				22.66	4.54836	52.2713	35.184	4.68278	49.0702
	SD				17.4071	2.06913	38.5454	48.205	3.8319	38.1807
		push up 1			push up 2			push up 3			Mean			SD
		pitch	roll	yaw	pitch	roll	yaw	pitch	roll	yaw	pitch	roll	yaw	pitch	roll	yaw
P11	left ankle
	left thigh				8.07137	11.4814	15.6664				8.07137		15.6664
	left wrist	14.9725	8.96234	38.4373	41.5091	15.2761	98.5759	5.55783	5.51574	16.6765	20.6798	9.91806	51.2299	18.6428	4.94987	42.4219
	right ankle	52.1346	5.45344	38.1983	18.6861	6.50143	20.5521	15.6156	5.31068	12.3554		5.75518	23.7019	20.2561	0.650201	13.2063
	right thigh	47.1462	2.93671	60.9327	27.5593	2.85598	33.2481	72.2472	10.1041	150.01	48.9842		81.397	22.4005	4.16162	61.0119
	right wrist	6.96159	4.9901	18.6647	6.80488	2.99432	13.5401	29.4387	1.53481	46.4378		3.17308		13.0226	1.73457	17.7006
	Mean	30.3037	5.58565	39.0583	20.5262	7.82185	36.3165	6.32847	6.5324	13.9066
	SD	22.658	2.50274	17.2773	14.4614	5.44671	35.6348	29.3679	3.50727	64.2392
		push up 1			push up 2			push up 3			Mean			SD
		pitch	roll	yaw	pitch	roll	yaw	pitch	roll	yaw	pitch	roll	yaw	pitch	roll	yaw
P12	left ankle	24.9662	5.5744	13.5299	22.5438	5.76595	16.7662	16.3126	5.47454	14.2843	21.2742	5.60496	14.8601	4.46432	0.14809	1.69321
	left thigh	12.8263	2.88452	17.849	12.626	2.68336	24.8327	11.3457	2.88973	33.9014	12.266	2.8192	25.5277	0.803249	0.117672	8.04874
	left wrist	9.36356	4.20089	49.659	12.0032	9.18428	27.6002	16.4278	6.5247	9.32986	12.5982	6.63662	28.863	3.56951	2.49358	20.1942
	right ankle	10.1523	4.78731	29.5919	6.57187	6.5258	12.4071	7.82671	4.48597	9.88155	8.18361	5.26636	17.2935	1.81668	1.10106	10.7253
	right thigh	24.1347	2.92534	43.0937	15.5571	1.66381	23.4947	17.1408	3.42382	29.7131	18.9442	2.67099	32.1005	4.56434	0.907155	10.0152
	right wrist	3.50035	4.93893	16.355	4.06389	6.51808	18.1712	5.11939	3.57113	12.8911	4.22788	5.00938	15.8058	0.821883	1.47474	2.68252
	Mean	14.1572	4.21856	28.3464	12.2276	5.39021	20.5453	12.3622	4.39498	18.3335
	SD	8.61096	1.10753	15.1445	6.57801	2.76806	5.70966	5.07999	1.38543	10.6805
		push up 1			push up 2			push up 3			Mean			SD
		pitch	roll	yaw	pitch	roll	yaw	pitch	roll	yaw	pitch	roll	yaw	pitch	roll	yaw
P13	left ankle	13.7386	7.73563	87.2751	15.8607	7.30057	72.8747	19.4154	7.61246	69.3713	16.3382	7.54955		2.86839	0.224245	9.48849
	left thigh	10.034	3.68778	70.3325	17.3767	3.19068	68.5194	20.2254	4.81101	65.1476	15.8787	3.89649		5.2582	0.830085	2.63121
	left wrist	17.2822	11.2695	16.9228	17.0304	13.1202	42.5382	13.4712	19.2348	15.5909	15.928		25.0173	2.1313	4.16854	15.1882
	right ankle	22.111	5.75643	47.9429	17.7031	4.96384	67.8797	20.4329	6.84185	41.2178	20.0823	5.85404	52.3468	2.22479	0.942804	13.8658
	right thigh	21.3937	4.35957	48.8714	9.31051	5.63576	46.909	10.1432	4.8318	15.7267	13.6158		37.169	6.74869	0.64524	18.5955
	right wrist	9.74166	9.67512	28.6259	12.2283	12.5845	28.0053	11.7557	14.0064	22.2121	11.2419			1.32054	2.20779	3.53749
	Mean	15.7169	7.08067	49.9951	14.9183	7.79926	54.4544	15.9073	9.55639	38.2111
	SD	5.43089	3.01251	25.9203	3.40093	4.13326	17.977	4.64389	5.82172	24.408
		push up 1			push up 2			push up 3			Mean			SD
		pitch	roll	yaw	pitch	roll	yaw	pitch	roll	yaw	pitch	roll	yaw	pitch	roll	yaw
P14	left ankle	8.8264	9.13114	15.7027	11.7167	8.63559	22.3567	9.05292	4.08768	12.9976	9.86533	7.2848	17.019	1.60731	2.77985	4.81639
	left thigh	5.78751	4.15474	20.2492	3.37704	5.06465	8.62808	6.19044	3.11338	12.871	5.11833	4.11092	13.9161	1.5214	0.976373	5.88061
	left wrist	4.56295	4.8995	6.57628	5.43007	6.38869	17.952	5.34268	5.35884	14.6318	5.1119	5.54901	13.0534	0.477407	0.76259	5.84981
	right ankle	5.93526	5.70569	19.0735	7.28318	6.98946	19.0864	8.15178	7.86281	16.3944	7.12341	6.85266	18.1848	1.11686	1.08505	1.55056
	right thigh	10.3091	4.54415	8.45191	4.56139	1.66001	16.0044	5.73528	6.02212	32.8056	6.86859	4.07543	19.0873	3.03684	2.21851	12.4661
	right wrist	4.74257	2.38514	10.5626	5.65986	5.264	10.0403	5.73338	1.80423	7.43889	5.37861	3.15112	9.34727	0.552045	1.85272	1.67321
	Mean	6.69397	5.13673	13.436	6.33804	5.66707	15.678	6.70108	4.70818	16.1899
	SD	2.33936	2.24597	5.71826	2.93364	2.35217	5.34762	1.52387	2.16623	8.67569
		push up 1			push up 2			push up 3			Mean			SD
		pitch	roll	yaw	pitch	roll	yaw	pitch	roll	yaw	pitch	roll	yaw	pitch	roll	yaw
P15	left ankle
	left thigh
	left wrist	8.62105	6.43851	22.9611	11.4639	9.69299	26.392	16.9879	8.34471	62.2126	12.3576	8.15874	37.1886	4.25444	1.63519	21.7392
	right ankle
	right thigh
	right wrist	5.65708	5.28364	8.232	7.86842	4.95803	6.36596	6.10991	4.23542	6.92791	6.54514	4.8257	7.17529	1.16815	0.536491	0.9573
	Mean	7.13907	5.86107	15.5965	9.66617	7.32551	16.379	11.5489	6.29007	34.5703
	SD	2.09584	0.816615	10.415	2.54241	3.34812	14.1606	7.69193	2.90571	39.0922
		push up 1			push up 2			push up 3			Mean			SD
		pitch	roll	yaw	pitch	roll	yaw	pitch	roll	yaw	pitch	roll	yaw	pitch	roll	yaw
P16	left ankle				25.2879	10.1538	20.881	20.549	8.44793	19.4898	22.9184		20.1854	3.35093	1.2062	0.983766
	left thigh				20.8067	5.25812	41.1959	15.9581	7.44567	84.2854	18.3824			3.42844	1.54683	30.4688
	left wrist				14.9897	14.5162	41.8334	19.062	16.4111	97.4916	17.0259			2.87953	1.33986	39.3563
	right ankle							33.4276	11.4217	41.3945			41.3945
	right thigh				29.4368	3.32604	20.1009	23.9833	5.26776	21.479	26.71	4.2969	20.7899	3.85619	1.373	0.974446
	right wrist				9.251	12.9384	7.92503	10.5884	9.67401	20.4592	9.91972		14.1921	0.945714	2.3083	8.86303
	Mean				19.9544	9.23852	26.3872	20.5947	9.77803	47.4332
	SD				8.03584	4.82655	14.7358	7.74777	3.85387	34.8782
		push up 1			push up 2			push up 3			Mean			SD
		pitch	roll	yaw	pitch	roll	yaw	pitch	roll	yaw	pitch	roll	yaw	pitch	roll	yaw
P17	left ankle	15.1806	12.5932	81.1955	14.6708	9.69427	60.8627	12.8163	6.26239	23.1752	14.2225		55.0778	1.24425	3.16916	29.4395
	left thigh	9.26376	3.5572	13.2476	16.6177	2.45537	17.6071	26.182	3.56715	35.9798	17.3545	3.19324	22.2782	8.48316	0.639033	12.0645
	left wrist	19.3198	9.74857	56.2861	18.0289	9.5594	9.88274	33.3472	19.0887	65.4583	23.5653	12.7989	43.8757	8.49593	5.44798	29.7939
	right ankle	28.8361	8.20062	74.2552	8.21483	3.81909	109.725	16.6428	5.11624	83.1213	17.8979	5.71198	89.0339	10.3678	2.2507	18.4594
	right thigh	22.0496	1.76284	36.234	25.4801	2.00437	38.5646	19.4802	3.95279	37.363	22.3366	2.57333	37.3872	3.01021	1.20073	1.16548
	right wrist	10.7862	8.39931	19.064	8.4837	5.6386	26.6065	11.5437	6.07033	16.0617	10.2712	6.70275	20.5774	1.59368	1.48504	5.43287
	Mean	17.5727	7.37696	46.7137	15.2493	5.52852	43.8748	20.002	7.34294	43.5265
	SD	7.35904	4.01663	28.4024	6.47857	3.41759	36.8692	8.3788	5.85592	25.7379
		push up 1			push up 2			push up 3			Mean			SD
		pitch	roll	yaw	pitch	roll	yaw	pitch	roll	yaw	pitch	roll	yaw	pitch	roll	yaw
P18	left ankle	14.1862	6.56522	87.219	15.0437	6.36345	16.8882	10.9698	5.73378	17.3143	13.3999	6.22082	40.4738	2.14777	0.433683	40.483
	left thigh	14.0719	2.7848	21.0075	12.814	6.08948	38.0372	12.4423	3.17781	22.931	13.1094	4.01736	27.3252	0.85399	1.80524	9.32656
	left wrist	19.9777	10.0236	51.7779	32.8615	8.81039	79.3064	10.0444	10.2753	41.2759	20.9612	9.70308	57.4534	11.4403	0.783266	19.6402
	right ankle	30.6505	11.2859	128.674	9.61173	7.59031	82.015	57.0546	6.34192	64.3687		8.40603	91.6859	23.7719	2.57094	33.2255
	right thigh	22.3653	2.89536	49.9703	16.492	3.98886	38.667	52.5623	3.96144	80.8327	30.4732	3.61522	56.49	19.3538	0.62357	21.8258
	right wrist	10.7873	3.84922	14.3487	11.6475	3.92047	19.6947	5.89476	7.7614	15.1504	9.44317	5.17703	16.398	3.10296	2.23842	2.88307
	Mean	18.6731	6.23401	58.8329	16.4117	6.12716	45.7681	24.828	6.2086	40.3122
	SD	7.24266	3.70737	42.9452	8.41851	1.94111	28.5052	23.3676	2.58564	27.1503
		push up 1			push up 2			push up 3			Mean			SD
		pitch	roll	yaw	pitch	roll	yaw	pitch	roll	yaw	pitch	roll	yaw	pitch	roll	yaw
P19	left ankle	15.182	5.70572	13.6511	13.1543	3.89227	10.9482	28.1814	7.49353	23.9149	19.469	6.5209	18.1514	8.15382	1.80064	6.84089
	left thigh				16.6177	2.45537	17.6071	9.76689	3.56674	20.1907	11.2904	4.82811	29.114	4.84427	0.785855	1.82687
	left wrist	22.3028	27.3681	73.2798	9.24309	40.1207	47.5731	18.4607	17.0012	22.2313	24.5417			6.71169	11.5803	25.5244
	right ankle	19.089	10.6581	67.5516	20.3493	4.21487	289.303	40.43	4.11373	104.348	23.0436	7.45406	84.6382	11.974	3.74955	118.839
	right thigh	21.4239	1.84522	26.5936	18.9832	2.06652	16.7453	34.7605	1.9718	19.3857	24.2255	2.60196	28.2154	8.49259	0.11103	5.09763
	right wrist	15.4947	30.55	51.9466	9.30947	29.8376	60.7185	11.9264	20.1425	53.7978				3.10476	5.81403	4.62364
	Mean	18.6985	15.2254	46.6045	14.6095	13.7646	73.8158	23.921	9.04824	40.6447
	SD	3.28638	12.9692	25.813	4.7982	16.7713	107.39	12.5077	7.65795	33.8241
		push up 1			push up 2			push up 3			Mean			SD
		pitch	roll	yaw	pitch	roll	yaw	pitch	roll	yaw	pitch	roll	yaw	pitch	roll	yaw
P20	left ankle	20.9872	10.7803	96.4363	20.9872	10.7803	96.4363	21.5533	12.2501	95.8954	21.1759			0.326849	0.848598	0.312272
	left thigh	31.3023	7.67254	17.6084	31.3023	7.67254	17.6084	23.6575	6.17205	11.5607			15.5925	4.41373	0.866309	3.49163
	left wrist	8.52818	8.27784	12.8935	8.52818	8.27784	12.8935	11.0301	11.8301	48.2361	9.36216	9.46194	24.6744	1.4445	2.05091	20.405
	right ankle	14.3742	7.38258	100.854	13.996	7.01983	93.5519	14.1851	5.72214	68.9151	14.1851	6.70818	87.7736	0.189116	0.872987	16.735
	right thigh	17.3985	6.69136	35.5706	17.3985	6.69136	35.5706	11.4431	7.07543	29.2393	15.4134		33.4602	3.43836	0.221743	3.65536
	right wrist	5.59443	3.24718	6.54067	5.50439	3.33244	9.87908	5.00083	2.98287	9.33211	5.36655	3.1875	8.58395	0.319907	0.182267	1.79055
	Mean	16.3641	7.34196	44.9839	16.2861	7.29571	44.3233	14.4783	7.67211	43.8631
	SD	9.24055	2.44945	42.6954	9.27899	2.42477	40.2585	7.00463	3.65087	34.0698
		push up 1			push up 2			push up 3			Mean			SD
		pitch	roll	yaw	pitch	roll	yaw	pitch	roll	yaw	pitch	roll	yaw	pitch	roll	yaw
P21	left ankle	12.2614	8.58225	54.8106	19.8102	4.06825	19.3442	12.3849	7.65512	22.8696	14.8188	6.76854	32.3415	4.32309	2.38402	19.5385
	left thigh	14.9071	3.9199	33.0641	4.58202	6.21819	35.3309	17.5953	9.05453	51.7692	12.3614		40.0547	6.86995	2.57201	10.2082
	left wrist	72.7874	5.40991	173.79	97.4213	10.1911	92.4742	100.942	6.07497	152.201		7.22531		15.34	2.58985	42.1221
	right ankle	6.64896	4.43173	57.5852	8.49384	5.31331	73.4502	14.7547	3.9134	82.5239	9.96583	4.55281	71.1864	4.24862	0.707763	12.6225
	right thigh	9.69054	2.22572	40.8919	30.2826	2.37269	63.7719	29.2667	2.58703	70.9215	23.0799	2.39515	58.5284	11.6067	0.181697	15.6864
	right wrist	9.2524	4.6682	28.8219	11.0187	8.60544	34.0511	13.4915	10.6587	13.152	11.2542			2.12933	3.04424	10.8755
	Mean	20.9246	4.87295	64.8273	28.6014	6.12816	53.0704	31.4058	6.6573	65.5729
	SD	25.5627	2.10713	54.5964	34.9477	2.88662	27.9156	34.6136	3.0721	50.1646
		push up 1			push up 2			push up 3			Mean			SD
		pitch	roll	yaw	pitch	roll	yaw	pitch	roll	yaw	pitch	roll	yaw	pitch	roll	yaw
P22	left ankle	10.5271	11.3096	58.7948	13.9506	5.86281	73.3105	5.74401	13.4105	62.0771	10.0739			4.12203	3.89548	7.61212
	left thigh	8.61031	1.72625	19.3843	7.8815	2.8156	19.3324	5.40173	2.50372	14.3161	7.29785	2.34853	17.6776	1.68203	0.561013	2.91123
	left wrist	14.7225	9.48344	12.2904	13.9228	5.93923	15.1997	15.9295	15.6479	18.0544	14.8583	10.3568	15.1815	1.01022	4.91289	2.88203
	right ankle	14.43	5.31046	97.5102	14.6396	3.22819	88.7326	14.7507	5.2812	100.377	14.6068	4.60662	95.5398	0.162857	1.19385	6.06693
	right thigh	31.8884	3.14883	88.6063				66.3198	3.0069	67.6924	49.1041	3.07787	78.1494	24.3467	0.100359	14.7884
	right wrist	12.313	6.79641	12.6074	10.8883	8.89452	14.9694	10.6079	5.91326	15.0994	11.2697	7.2014	14.2254	0.914311	1.53134	1.40273
	Mean	15.4152	6.29584	48.1989	12.2566	5.34807	42.3089	19.7923	7.62724	46.2693
	SD	8.39811	3.66893	38.8924	2.84334	2.45454	35.7999	23.2118	5.54645	35.8471
		push up 1			push up 2			push up 3			Mean			SD
		pitch	roll	yaw	pitch	roll	yaw	pitch	roll	yaw	pitch	roll	yaw	pitch	roll	yaw
P23	left ankle	64.1235	7.50444	70.3507	18.9754	13.6433	62.2659	52.7921	7.63645	57.9552				23.4887	3.50678	6.2928
	left thigh				26.8805	5.20251	43.7566	59.3769	4.32702	60.3344		4.76477		22.9784	0.619062	11.7223
	left wrist	7.47655	17.7951	29.0506	6.57858	14.0898	74.0663	5.37893	12.7635	21.9504	6.47802		41.6891	1.05242	2.60782	28.2633
	right ankle				61.4416	25.8313	61.333	12.208	4.49835	64.3477			62.8404	34.8134	15.0846	2.13167
	right thigh				164.695	8.57836	261.508	261.839	5.08639	63.5889				68.6913	2.46919	139.95
	right wrist	9.11377	4.61513	14.0284	12.5738	7.29688	32.0846	8.40365	3.90566	20.172	10.0304	5.27256	22.095	2.2311	1.78864	9.18045
	Mean	26.9046	9.97155	37.8099	48.5242	12.4403	89.1691	66.6665	6.36957	48.0581
	SD	32.2429	6.92768	29.165	60.0933	7.44635	85.7302	98.4424	3.40231	21.045
		push up 1			push up 2			push up 3			Mean			SD
		pitch	roll	yaw	pitch	roll	yaw	pitch	roll	yaw	pitch	roll	yaw	pitch	roll	yaw
P24	left ankle	17.0462	13.2694	139.464	14.7722	11.9386	106.516	11.2198	12.0291	98.6608	14.3461			2.93651	0.743592	21.6495
	left thigh	12.0267	1.86049	20.8578	35.5593	3.90097	53.5103	14.1046	4.26988	16.3801	20.5635	3.34378	30.2494	13.0282	1.29774	20.2686
	left wrist	14.7695	7.11844	14.2124	14.9116	6.33319	33.3103	16.5583	5.04633	13.2157	15.4132	6.16599	20.2461	0.994289	1.04612	11.3249
	right ankle	12.3455	4.86979	39.4146	8.87804	5.19649	40.4072	9.92202	4.00176	36.6237	10.3818	4.68935	38.8151	1.77888	0.617464	1.96169
	right thigh	8.87459	1.07933	33.8712	10.0598	3.57137	30.0956	21.0586	1.83044	52.4207	13.331	2.16038	38.7958	6.71849	1.27836	11.9495
	right wrist	11.8909	4.42907	25.9811	10.2581	5.07304	23.0151	10.6369	4.98235	31.614	10.9286	4.82815		0.8546	0.348578	4.36782
	Mean	12.8256	5.43776	45.6335	15.7399	6.00228	47.8091	13.9167	5.35998	41.4858
	SD	2.7909	4.41117	46.8371	10.0382	3.07204	30.5696	4.28971	3.47013	31.4297
		push up 1			push up 2			push up 3			Mean (outliers omitted)
		pitch	roll	yaw	pitch	roll	yaw	pitch	roll	yaw	pitch	roll	yaw	mean
Mean	left ankle	22.3138	9.35167	57.539	20.3444	8.43035	47.643	24.9459	8.63105	47.6354	20.5192	7.14605	37.4907	25.9992
	left thigh	14.3862	4.09924	28.8678	20.5988	4.66142	37.2161	17.5183	4.50942	34.1282	16.3142	4.13584	30.7661	18.1001
	left wrist	18.7433	9.59458	43.1689	24.3179	12.4258	40.3107	23.143	11.5545	45.3434	17.0551	8.99915	32.3552	23.9176
	right ankle	18.1839	7.14856	62.2374	15.7042	7.14924	79.6038	21.8869	5.99734	56.3393	14.2004	6.33097	60.7821	29.6303
	right thigh	22.0067	3.4286	45.4501	28.76	3.70276	61.9909	44.8383	4.52955	55.3103	25.9063	3.12811	51.1667	29.1849
	right wrist	9.04764	7.58926	19.5246	8.92848	8.12226	21.6937	9.34839	7.44685	21.4935	8.25048	4.81255	15.0573	11.7762
Std Dev	left ankle	14.8614	2.5333	36.1266	12.7796	2.91526	29.8518	26.5222	2.74897	30.766	7.40686	0.191513	3.38982	13.1713
	left thigh	8.10659	2.4771	15.5964	14.975	2.41348	22.5893	13.5255	1.86564	21.0572	3.62034	0.336171	3.67581	7.97325
	left wrist	14.807	5.36346	40.5145	23.024	7.91509	26.4111	22.7562	5.46418	36.561	4.66872	1.44498	7.27503	13.2559
	right ankle	12.1403	2.57588	29.5324	12.4784	4.92929	61.3868	15.5901	2.29618	29.3108	1.90169	1.44626	18.4555	17.464
	right thigh	11.0363	1.60499	19.6464	34.8353	1.85131	57.9945	56.5472	2.10507	32.681	22.7634	0.250053	19.4989	20.4283
	right wrist	4.29291	6.44585	10.6441	3.01966	6.02469	12.5195	5.60371	6.11734	12.932	1.29207	0.221317	1.21942	4.29029
									Totals	Mean	17.041	5.75878	37.9364
										SD	5.94244	2.15414	16.1442
		Mean, segments					SD, segments
		pitch	roll	yaw	global		pitch	roll	yaw
	Left Ankle	22.5477	8.77216	50.5509	27.2903	Left Ankle	18.9834	2.72136	31.7963
	Left Thigh	17.8119	4.45233	33.8287	18.6976	Left Thigh	12.8819	2.22664	20.206
	Left Wrist	22.1827	11.2467	42.9331	25.4542	Left Wrist	20.5028	6.38732	34.2359
	Right Ankle	18.6785	6.72816	66.0938	30.5002	Right Ankle	13.6079	3.4778	43.6233
	Right Thigh	32.4852	3.91639	54.6025	30.3347	Right Thigh	40.4111	1.90364	40.3171
	Right Wrist	9.11026	7.72395	20.9515	12.5952	Right Wrist	4.363	6.08712	11.9466

## Sheet: SQUAT
Supplementary Material 2 - Squat RMSE Results (Outliers Omitted)
		squat 1			squat 2			squat 3			Mean			SD
		pitch	roll	yaw	pitch	roll	yaw	pitch	roll	yaw	pitch	roll	yaw	pitch	roll	yaw
P2	chest	7.8025	3.07004	5.77204	4.93788	2.14891	6.86677	5.6219	4.26198	4.97976	6.12076	3.16031	5.87286	1.49605	1.05942	0.947533
	left ankle	6.31559	2.51435	20.3219	2.72307	13.3117	29.2816	2.95359	8.81721	30.3658	3.99742	8.21443	26.6565	2.01091	5.42387	5.5126
	left thigh	12.5224	24.685	17.3422	6.6973	16.2184	9.15565	6.77665	13.2541	11.8959	8.66544	18.0525	12.7979	3.34044	5.93207	4.16716
	left wrist	20.8191	5.55325	21.2773	16.2983	4.95821	20.6553	13.7781	6.75539	16.2733	16.9652	5.75562	19.402	3.56753	0.91552	2.72731
	right ankle	4.79173	5.11797	5.62966	6.93913	2.95194	4.75193	5.04656	6.0581	5.3781	5.59247	4.70934	5.25323	1.17318	1.59289	0.451989
	right thigh	2.3674	17.2343	18.6151	4.77958	24.0006	20.5063	4.84698	18.199	16.7425	3.99799	19.8113	18.6213	1.41253	3.65998	1.8819
	right wrist	3.46438	10.9697	29.0104	6.91874	15.5149	4.84916	14.1747	17.956	13.2358	8.18593	14.8135	15.6984	5.46643	3.54556	12.2674
	Mean	8.29758	9.87781	16.8527	7.04199	11.3007	13.7238	7.59978	10.7574	14.1245
	SD	6.45017	8.33154	8.48042	4.35932	8.17475	9.68878	4.50323	5.73707	8.57452
		squat 1			squat 2			squat 3			Mean			SD
		pitch	roll	yaw	pitch	roll	yaw	pitch	roll	yaw	pitch	roll	yaw	pitch	roll	yaw
P4	chest	5.34256	2.31031	8.21458	4.33429	2.49431	11.1258	7.91817	3.55058	8.20613	5.86501	2.78507	9.18215	1.84818	0.669307	1.68321
	left ankle	5.57126	4.53017	14.2632	3.58335	1.94011	16.6638	3.41233	3.05228	3.99261	4.18898	3.17419	11.6399	1.20014	1.29933	6.73063
	left thigh	5.47433	18.5358	16.8708	12.5514	18.1062	23.2096	7.27584	18.0334	23.5829	8.43387	18.2251	21.2211	3.67792	0.271507	3.77213
	left wrist		19.4507			17.6406			17.3973			18.1629			1.12191
	right ankle	3.91994	1.46007	4.17129	5.7713	2.94919	9.41742	4.26504	2.69066	6.07264	4.65209	2.36664	6.55378	0.984499	0.795679	2.65595
	right thigh	5.69862	10.6348	11.5125	3.89418	5.12155	8.87977	3.34828	6.88797	9.56204	4.31369	7.5481	9.98477	1.23005	2.81528	1.36633
	right wrist		30.1926			44.8169			26.9021			33.9706			9.53624
	Mean	5.20134	12.4449	11.0065	6.02691	13.2956	13.8593	5.24393	11.2163	10.2833
	SD	0.728112	10.7274	4.99417	3.7423	15.5729	6.06821	2.19013	9.553	7.73008
		squat 1			squat 2			squat 3			Mean			SD
		pitch	roll	yaw	pitch	roll	yaw	pitch	roll	yaw	pitch	roll	yaw	pitch	roll	yaw
P5	chest													#DIV/0!	#DIV/0!	#DIV/0!
	left ankle	2.54736	4.83389	21.6215	3.46123	4.409	29.6102	5.97019	5.92487	27.797	3.99293	5.05592	26.3429	1.77228	0.781943	4.18814
	left thigh	13.8598	34.1663	46.3404	12.7423	22.7764	34.9279	11.7933	18.5949	31.6846	12.7985	25.1792	37.651	1.0344	8.05898	7.69806
	left wrist	10.2593	18.9003	19.7265	24.7779	18.277	29.6139	11.0658	14.1407	27.6775	15.3677	17.106	25.6727	8.15945	2.58684	5.23975
	right ankle	4.2181	4.17592	7.81049	5.55863	3.7068	6.3572	6.11286	6.96283	4.15951	5.29653	4.94852	6.10907	0.974193	1.76014	1.8381
	right thigh	5.06127	22.6583	11.2069	4.41771	22.1075	9.36493	3.64694	27.598	15.1224	4.37531	24.1213	11.8981	0.70812	3.02351	2.94029
	right wrist	66.027	16.2203	15.0676	22.8761	4.15755	32.7523	13.0829	4.29425	20.1707	33.9953	8.22404	22.6635	28.1691	6.92532	9.10205
	Mean	16.9955	16.8258	20.2956	12.3056	12.5724	23.7711	8.612	12.9193	21.1019
	SD	24.3874	11.342	13.7567	9.5231	9.41946	12.5232	3.84727	9.03286	10.2345
		squat 1			squat 2			squat 3			Mean			SD
		pitch	roll	yaw	pitch	roll	yaw	pitch	roll	yaw	pitch	roll	yaw	pitch	roll	yaw
P6	chest	7.76224	3.40906	11.0397	3.39271	3.73999	6.95837	7.7139	3.25237	5.29058	6.28962	3.46714	7.76288	2.50891	0.248945	2.95778
	left ankle	5.7364	6.03332	50.7274	5.83855	9.12896	7.55036	10.8158	10.1858	32.2797	7.46359	8.44937	30.1858	2.90356	2.15806	21.6645
	left thigh	8.8225	18.4768	40.019	9.3054	44.5582	41.6118	8.70511	35.461	29.0947	8.94434	32.832	36.9085	0.318152	13.238	6.81366
	left wrist			29.4498			40.3154			40.3849			36.7167			6.29343
	right ankle	5.90949	7.27115	18.4296	6.36696	12.3974	10.8306	4.46693	8.53764	6.3921	5.58113	9.40207	11.8841	0.991662	2.67023	6.08753
	right thigh	8.48119	16.3511	14.7937	5.73947	14.1831	13.0443	8.27486	10.4209	12.0087	7.49851	13.6517	13.2822	1.52686	3.00063	1.40768
	right wrist	52.8155	34.4349	26.4172	86.4273	25.9465	69.5785	84.7424	25.9013	37.3007	74.6617	28.7609	44.4321	18.9381	4.91387	22.447
	Mean	14.9212	14.3294	27.2681	19.5117	18.3257	27.127	20.7865	15.6265	23.2502
	SD	18.609	11.5188	14.2332	32.8363	14.8044	23.9436	31.399	12.3211	14.9433
		squat 1			squat 2			squat 3			Mean			SD
		pitch	roll	yaw	pitch	roll	yaw	pitch	roll	yaw	pitch	roll	yaw	pitch	roll	yaw
P8	chest	6.62994	4.20473	4.93204	4.14206	5.12853	4.65627	10.0566	3.79956	5.46181	6.94286	4.37761	5.01671	2.96966	0.681141	0.409389
	left ankle			56.4144			10.659			22.2368			29.7701			23.7897
	left thigh		81.1202	33.0161		35.6347	38.7101		21.6655	29.2059		46.1401	33.644		31.0884	4.78312
	left wrist	4.88967	79.4787	25.5091	11.301	9.27284	18.2186	9.24376	4.86133	25.5835	8.47816	31.2043	23.1037	3.27354	41.865	4.23083
	right ankle
	right thigh
	right wrist	6.00749	46.7138	49.3141	7.56006	1.81037	32.584	7.09329	4.76208	44.4949	6.88694	17.7621	42.131	0.796591	25.1163	8.61189
	Mean	5.84236	52.8794	33.8371	7.66772	12.9616	20.9656	8.79788	8.77211	25.3966
	SD	0.881808	36.1123	20.3396	3.58071	15.4206	14.4016	1.53114	8.6089	14.0238
		squat 1			squat 2			squat 3			Mean			SD
		pitch	roll	yaw	pitch	roll	yaw	pitch	roll	yaw	pitch	roll	yaw	pitch	roll	yaw
P9	chest	8.79433	1.93166	6.80433	7.07766	1.3411	6.35303	7.73622	2.74364	9.27246	7.8694	2.00547	7.47661	0.866045	0.704179	1.57154
	left ankle	3.30943	5.1344	8.37493	2.78632	3.52922	7.10017	3.00319	2.85529	7.10105	3.03298	3.83964	7.52539	0.262823	1.17083	0.735729
	left thigh	10.0332	34.1726	33.7875	15.5709	57.4559	54.157	6.19513	27.699	42.4444	10.5997	39.7758	43.463	4.71347	15.6497	10.2229
	left wrist	12.3209		35.6522	5.95841		6.17527	14.1203		19.707	10.7999		20.5115	4.28827		14.7549
	right ankle	5.74094	3.30417	5.4517	10.6541	2.81192	5.52461	6.39293	2.12899	8.57547	7.596	2.74836	6.51726	2.6684	0.590161	1.78284
	right thigh	11.2472	28.5888	22.3018	7.83249	19.0802	13.8088	7.60499	22.7931	16.3258	8.8949	23.4874	17.4788	2.04034	4.79219	4.3623
	right wrist	117.104	18.7049	47.6986	20.028	6.81006	45.8847	73.3261	20.5095	32.1131	70.1529	15.3415	41.8988	48.6159	7.44334	8.52307
	Mean	24.0786	15.3061	22.8673	9.98684	15.1714	19.8577	16.9113	13.1216	19.3627
	SD	41.1404	13.9306	16.6882	5.96703	21.6921	20.9293	25.1002	11.7861	13.3741
		squat 1			squat 2			squat 3			Mean			SD
		pitch	roll	yaw	pitch	roll	yaw	pitch	roll	yaw	pitch	roll	yaw	pitch	roll	yaw
P10	chest	6.16351	2.07528	6.01441	5.70073	2.36634	5.39306	5.42771	1.58249	5.80873	5.76398	2.00804	5.73873	0.371951	0.396231	0.316536
	left ankle	6.67915	15.1109		4.18909	16.4103		6.83001	11.1692		5.89942	14.2301		1.48311	2.72928
	left thigh	11.0423	31.6816	63.6064	7.26397	23.8851	48.9362	9.9835	30.9867	55.616	9.42991	28.8511	56.0529	1.94903	4.31472	7.34483
	left wrist	3.49332	6.03918	21.0882	5.42303	3.21215	26.1667	4.49811	2.92661	7.8943	4.47149	4.05931	18.3831	0.96513	1.72055	9.43177
	right ankle	5.14911	10.0393	24.7385	4.99969	8.21542	19.0144	4.29524	7.26026	12.6022	4.81468	8.50498	18.785	0.456008	1.41195	6.07141
	right thigh	2.89411	30.8373	38.5716	4.0804	22.7888	29.1043	3.71041	17.8992	23.0252	3.56164	23.8417	30.2337	0.606977	6.53301	7.83448
	right wrist	11.1184	3.91266	42.33	4.51903	3.66083	14.3295	15.6722	14.7318	77.6568	10.4366	7.4351	44.7721	5.60776	6.32039	31.7342
	Mean	6.64856	14.2423	32.7249	5.16799	11.5056	23.824	7.20245	12.3652	30.4339
	SD	3.31211	12.3826	19.9637	1.10548	9.39229	14.9464	4.29571	10.131	29.5006
		squat 1			squat 2			squat 3			Mean			SD
		pitch	roll	yaw	pitch	roll	yaw	pitch	roll	yaw	pitch	roll	yaw	pitch	roll	yaw
P11	chest	2.95105	1.49749	9.55529	6.31844	2.11477	15.8744	9.94066	2.25374	8.45998	6.40339	1.95533	11.2965	3.49558	0.402546	4.00215
	left ankle	10.3674	5.68741	28.045	4.94185	3.41086	34.5423	4.74717	3.92578	33.2662	6.68548	4.34135	31.9511	3.19015	1.19381	3.44248
	left thigh	9.26718	21.2214	36.8869	8.80581	22.359	31.72	8.3166	21.9644	30.7531	8.79653	21.8483	33.12	0.475359	0.577666	3.2979
	left wrist	21.3416	6.22442	22.8084	12.8657	10.8706	17.9625	4.61433	13.2379	18.7772	12.9405	10.111	19.8494	8.36388	3.56793	2.59476
	right ankle	2.88687	8.57074	8.2844	2.8081	7.71327	4.39288	3.09877	10.7465	7.91872	2.93125	9.01017	6.86533	0.150334	1.56363	2.149
	right thigh	10.1053	9.18434	29.1477	4.15045	7.99676	24.946	4.31139	11.9441	6.67695	6.18905	9.70842	20.2569	3.39255	2.0252	11.9467
	right wrist	27.4652	7.98591	18.4415	82.1282	16.1422	96.1332	32.703	4.1567	54.9467	47.4321	9.42827	56.5071	30.1616	6.12155	38.8694
	Mean	12.0549	8.62453	21.8813	17.4312	10.0868	32.2245	9.67599	9.74703	22.9712
	SD	9.17489	6.11809	10.5314	28.7247	7.14159	29.9674	10.4412	6.93501	17.8383
		squat 1			squat 2			squat 3			Mean			SD
		pitch	roll	yaw	pitch	roll	yaw	pitch	roll	yaw	pitch	roll	yaw	pitch	roll	yaw
P12	chest	10.8893	3.29676	12.8391	7.36824	1.93968	13.2422	5.62576	1.59972	9.66507	7.96109	2.27872	11.9155	2.68137	0.897888	1.95929
	left ankle	7.71248	12.008	19.1381	11.9369	27.2442	127.845	7.0178	7.71188	19.2665	8.88906	15.6547	55.4165	2.66227	10.2641	62.7247
	left thigh	7.4812	42.0548	46.599	12.4628	38.6067	28.0062	7.78492	34.7295	44.8807	9.24299	38.4637	39.8286	2.79261	3.66474	10.2745
	left wrist	7.95374	5.83552	18.1413	9.39701	3.10172	24.4913	11.5047	3.25143	9.17892	9.61848	4.06289	17.2705	1.78581	1.53697	7.69324
	right ankle	6.4331	10.5178	9.0185	7.33551	7.2931	31.1347	3.4115	11.3075	7.83742	5.7267	9.70614	15.9969	2.05517	2.12673	13.123
	right thigh	3.9244	17.8326	16.2668	17.4636	10.8875	13.203	4.25572	15.4106	15.9962	8.54789	14.7102	15.1554	7.72297	3.5251	1.69616
	right wrist	48.1588	4.22744	87.7271	15.7996	4.50909	46.9306	33.4288	4.5533	75.6763	32.4624	4.42994	70.1113	16.2012	0.176763	20.9599
	Mean	13.2219	13.6818	29.9614	11.6805	13.3689	40.6933	10.4327	11.2234	26.0716
	SD	15.5436	13.5023	28.2544	3.95342	14.0658	40.1214	10.4817	11.4241	25.3287
		squat 1			squat 2			squat 3			Mean			SD
		pitch	roll	yaw	pitch	roll	yaw	pitch	roll	yaw	pitch	roll	yaw	pitch	roll	yaw
P13	chest							6.6012	4.35901	8.24432	6.6012	4.35901	8.24432
	left ankle							9.48128	3.112	5.76399		3.112	5.76399
	left thigh							23.9304	4.24088	8.89201		4.24088	8.89201
	left wrist							39.8932	13.6134	25.0018		13.6134	25.0018
	right ankle							10.344	2.09334	9.06332	10.344	2.09334	9.06332
	right thigh							30.2643	5.65061	3.53758		5.65061	3.53758
	right wrist							46.9508	35.116	27.84	46.9508	35.116	27.84
	Mean							23.9236	9.74074	12.6204
	SD							15.9088	11.8129	9.66218
		squat 1			squat 2			squat 3			Mean			SD
		pitch	roll	yaw	pitch	roll	yaw	pitch	roll	yaw	pitch	roll	yaw	pitch	roll	yaw
P14	chest	8.41695	2.70618	10.8534	6.96025	3.62555	14.456	6.796	4.02801	15.0334	7.39107	3.45325	13.4476	0.89223	0.677552	2.26511
	left ankle	3.76387	8.67993	38.2697	6.69639	7.95608	37.9233	5.49528	7.80672	29.8911	5.31851	8.14758	35.3614	1.47423	0.467045	4.74055
	left thigh	9.61213	43.1539	41.8805	10.769	51.534	43.728	10.2959	57.2692	49.9172	10.2257	50.6523	45.1752	0.581647	7.09883	4.20927
	left wrist	13.1441	2.43724	16.8471	7.44324	1.56862	7.46077	31.3695	12.9225	41.0031	17.3189	5.6428	21.7703	12.4975	6.31938	17.3047
	right ankle	2.9983	3.47677	6.42103	3.86447	4.41702	6.13696	2.71976	4.95984	6.7437	3.19418	4.28454	6.4339	0.596965	0.750357	0.303578
	right thigh	9.62142	12.5798	21.2617	10.2743	7.2033	23.562	9.34525	12.9306	25.2715	9.74699	10.9046	23.3651	0.477085	3.21018	2.01211
	right wrist	17.4842	9.23342	26.4905	9.16106	3.94489	47.3846	11.0448	9.86914	40.5287	12.5634	7.68248	38.1346	4.36444	3.25242	10.6508
	Mean	9.29157	11.7525	23.1463	7.88125	11.4642	25.8074	11.0095	15.6837	29.7698
	SD	5.05139	14.3737	13.3226	2.39034	17.8027	17.2769	9.44006	18.6694	15.3594
		squat 1			squat 2			squat 3			Mean			SD
		pitch	roll	yaw	pitch	roll	yaw	pitch	roll	yaw	pitch	roll	yaw	pitch	roll	yaw
P15	chest	6.8068	2.63857	4.74217	7.50093	1.35371	7.58619	10.7338	1.24537	6.53975	8.34717	1.74588	6.28937	2.09581	0.774988	1.43845
	left ankle	4.86738	4.41969	33.9195	4.0364	3.13529	34.578	5.98815	3.55047	32.303	4.96397	3.70182	33.6002	0.979451	0.655441	1.17064
	left thigh	13.7553	29.3946	29.5923	9.14777	21.88	25.3929	8.09573	32.9357	36.5313	10.3329	28.0701	30.5055	3.01015	5.64557	5.62512
	left wrist	6.92565	2.65898	11.2291	2.00966	5.66247	8.95673	3.30064	2.36296	8.48414	4.07865	3.56147	9.55665	2.54867	1.82553	1.46752
	right ankle	4.02452	13.1885	51.3401	5.93717	5.87272	24.9659	5.46039	6.01626	15.5361	5.14069	8.35915	30.614	0.995599	4.18293	18.5582
	right thigh	3.34408	12.231	12.8242	2.53003	15.0858	11.082	6.39718	10.1236	13.7963	4.09043	12.4801	12.5675	2.03875	2.49046	1.37525
	right wrist	8.82964	2.91029	12.7563	18.4739	3.9029	27.7542	4.83539	3.56697	18.0764	10.713	3.46006	19.529	7.01162	0.504872	7.60372
	Mean	6.93619	9.63451	22.3434	7.09084	8.12756	20.0451	6.40161	8.54305	18.7524
	SD	3.55347	9.83059	16.549	5.64586	7.49849	10.6612	2.40706	11.1432	11.4721
		squat 1			squat 2			squat 3			Mean			SD
		pitch	roll	yaw	pitch	roll	yaw	pitch	roll	yaw	pitch	roll	yaw	pitch	roll	yaw
P16	chest	5.13272	1.39562	6.09323	7.52871	1.8145	7.84368	8.77307	1.84057	7.95026	7.14483	1.68357	7.29572	1.85028	0.249706	1.04275
	left ankle	4.66274	3.80834	28.8056	3.6074	4.77982	28.7941	7.4646	3.82036	20.5807	5.24491	4.13617	26.0601	1.99341	0.55745	4.7453
	left thigh	16.8211		74.0356	7.4312		54.9136	9.46179		54.5865	11.238		61.1786	4.94052		11.1357
	left wrist	7.99626	4.60726	10.2057	4.28747	15.2693	24.8416	11.704	20.1227	7.09961	7.9959	13.3331	14.049	3.70825	7.93689	9.47486
	right ankle	5.53599	7.05719	7.97912	3.65557	6.81243	17.331	6.48589	9.67095	8.52383	5.22582	7.84686	11.278	1.44042	1.58444	5.24915
	right thigh	4.29534	35.5948	37.1628	4.18804	35.4879	38.5611	7.98883	8.66726	12.7465	5.49074	26.5833	29.4901	2.16408	15.5159	14.5172
	right wrist	7.89977	5.64173	5.99172	11.941	16.5572	18.3087	41.5648	10.7872	37.9808	20.4685	10.9954	20.7604	18.3813	5.46071	16.1349
	Mean	7.4777	9.68415	24.3248	6.09134	13.4535	27.2277	13.349	9.15151	21.3526
	SD	4.37924	12.8343	25.1366	3.0838	12.2739	15.5795	12.5522	6.40966	18.2711
		squat 1			squat 2			squat 3			Mean			SD
		pitch	roll	yaw	pitch	roll	yaw	pitch	roll	yaw	pitch	roll	yaw	pitch	roll	yaw
P17	chest	6.18051	1.0346	6.20111	1.68191	1.87128	6.98413	3.54539	1.71551	8.49378	3.80261	1.54047	7.22634	2.2603	0.444958	1.16537
	left ankle	5.58562	8.01738	47.8511	3.82156	7.54338	37.8243	3.22229	10.6068	33.7445	4.20983	8.72253	39.8066	1.22857	1.64898	7.25919
	left thigh	7.19613	46.2459	53.0049	7.56114	41.2852	49.7304	14.2601	44.3015	61.8112	9.67245	43.9442	54.8488	3.97719	2.49957	6.24795
	left wrist	3.75349	2.01361	2.48783	3.63135	4.43031	3.88206	4.16785	3.8998	6.53597	3.8509	3.44791	4.30195	0.281201	1.27014	2.05648
	right ankle	3.82836	12.1435	8.62084	4.4998	9.79571	7.6447	2.41634	11.3805	8.65535	3.5815	11.1066	8.30696	1.06344	1.19763	0.573801
	right thigh	6.10793	23.1374	31.5609	3.47021	27.362	30.7447	5.57312	17.4061	26.816	5.05042	22.6352	29.7072	1.39438	4.99694	2.53693
	right wrist	3.42382	2.3133	18.7956	3.27155	3.76092	22.208	3.51272	3.71911	17.0663	3.40269	3.26444	19.3566	0.121964	0.823977	2.61636
	Mean	5.1537	13.558	24.0746	3.99107	13.7213	22.7169	5.24254	13.2899	23.3033
	SD	1.4738	16.3784	20.4551	1.79274	14.8625	17.5694	4.09311	14.738	19.8248
		squat 1			squat 2			squat 3			Mean			SD
		pitch	roll	yaw	pitch	roll	yaw	pitch	roll	yaw	pitch	roll	yaw	pitch	roll	yaw
P18	chest	3.53316	2.67953	5.27764	5.47914	2.09113	7.12838	19.0279	4.83755	4.83935	9.34672	3.20274	5.74846	8.44038	1.44604	1.21498
	left ankle	4.85003	18.3292	106.925	4.40729	6.61998	20.0338	3.2272	5.23722	17.2368	4.16151	10.0621	48.0651	0.83887	7.19279	50.9932
	left thigh	6.38132	16.457	30.2037	8.61504	51.8564	99.1844	27.4046	18.0213	20.5915	14.1336	28.7782	49.9932	11.5471	20.0016	42.8711
	left wrist	2.81404	6.08947	14.3963	3.12613	7.8839	7.18603	4.29775	8.36525	4.12978	3.41264	7.44621	8.57069	0.782251	1.19936	5.27144
	right ankle	27.1449		45.186	10.6365		35.9819	2.53019		4.03385	13.4372		28.4006	12.5441		21.5982
	right thigh	8.19449	13.1863	8.66431	3.81735	7.19856	6.52814	10.532	19.1214	25.5297	7.51461	13.1688	13.574	3.40856	5.96146	10.4088
	right wrist	10.509	2.41984	24.3761	3.69488	1.10951	15.7798	11.8428	1.19417	20.8631	8.68223	1.57451	20.3396	4.37035	0.7333	4.32199
	Mean	9.06099	9.86023	33.5755	5.68233	12.7932	27.4032	11.2661	9.46282	13.8891
	SD	8.41	7.03484	35.1191	2.85113	19.3416	33.3445	9.22916	7.42105	9.26045
		squat 1			squat 2			squat 3			Mean			SD
		pitch	roll	yaw	pitch	roll	yaw	pitch	roll	yaw	pitch	roll	yaw	pitch	roll	yaw
P19	chest	10.0427	2.4113	12.1873	5.16047	2.82231	4.14687	5.1661	1.58771	8.93805	6.78977	2.27377	8.42409	2.81715	0.628686	4.0448
	left ankle	3.3202	2.54173	10.6071	3.23114	3.01739	12.1739	2.23187	4.10551	9.3335	2.92774	3.22154	10.7048	0.604281	0.80163	1.42274
	left thigh	11.136	21.8593	13.8967	8.91644	20.4195	13.2223	8.19301	6.75795	15.8802	9.41516	16.3456	14.3331	1.53358	8.33429	1.3816
	left wrist	6.61612	2.13944	6.96029	4.24348	4.38168	2.23137	11.9931	3.9414	8.41336	7.61757	3.48751	5.86834	3.97068	1.18803	3.23242
	right ankle	6.06982	1.96867	15.1968	5.48303	5.57841	8.09993	3.93205	1.42723	17.1413	5.16163	2.99144	13.4794	1.10453	2.25668	4.75909
	right thigh	9.51301	11.6883	11.3787	8.41455	9.04477	10.0286	3.11751	12.545	19.2811	7.01502	11.0927	13.5628	3.41974	1.82455	4.99798
	right wrist	10.6859	6.14556	18.5754	7.03146	10.9208	18.6748	9.80201	5.13001	18.8938	9.17311	7.3988	18.7147	1.90664	3.09215	0.162862
	Mean	8.19768	6.9649	12.6861	6.06865	8.02642	9.79684	6.34795	5.07069	13.983
	SD	2.90912	7.454	3.68599	2.12488	6.25105	5.602	3.69264	3.79317	4.89643
		squat 1			squat 2			squat 3			Mean			SD
		pitch	roll	yaw	pitch	roll	yaw	pitch	roll	yaw	pitch	roll	yaw	pitch	roll	yaw
P20	chest		12.8409	12.388		3.47517	7.14719		2.93402	14.0459		6.4167	11.1937		5.5701	3.60109
	left ankle	2.30339	4.11413	10.5957	5.13753	9.69915	9.61465	2.33085	5.77302	14.8811	3.25725	6.52876	11.6971	1.62842	2.86818	2.80068
	left thigh	9.36011	19.6088	19.3567	7.50353	29.9386	31.3312	9.98296	24.3307	26.984	8.94887	24.626	25.8906	1.28986	5.17122	6.06168
	left wrist	2.66634	5.29204	29.0287	5.42667	2.97624	24.5396	8.05696	18.1557	20.9992	5.38332	8.808	24.8559	2.69557	8.17775	4.02411
	right ankle	9.51776	2.99356	12.1842	2.78893	5.1382	5.75284	3.31384	2.1463	8.58867	5.20685	3.42602	8.84192	3.74258	1.54212	3.22317
	right thigh	7.46428	27.6528	45.1809	13.6097	11.6021	76.4695	7.3116	26.4818	13.5142	9.46185	21.9122	45.0549	3.59293	8.94803	31.4779
	right wrist	4.01562	2.88679	23.5102	7.86633	1.95275	21.5555	6.11937	2.5035	25.2062	6.00044	2.44768	23.424	1.9281	0.469511	1.82687
	Mean	5.88792	10.7699	21.7492	7.05544	9.25459	25.2015	6.18593	11.7607	17.7456
	SD	3.29999	9.69852	12.3449	3.69731	9.8032	24.5861	2.90862	10.859	6.773
		squat 1			squat 2			squat 3			Mean			SD
		pitch	roll	yaw	pitch	roll	yaw	pitch	roll	yaw	pitch	roll	yaw	pitch	roll	yaw
P21	chest	3.33362	2.37918	11.1939	6.07373	2.31743	10.2997	5.4618	1.9277	9.03567	4.95638	2.2081	10.1764	1.43828	0.244793	1.08439
	left ankle	4.22697	5.52334	30.1523	5.46671	18.0637	59.0483	8.25289	8.13506	29.4297	5.98219	10.574	39.5434	2.06187	6.6164	16.8955
	left thigh	9.00515	33.6225	33.6795	7.59712	43.589	38.278	8.48241	30.0767	30.089	8.36156	35.7627	34.0155	0.711752	7.00581	4.10483
	left wrist	6.86092	6.30445	31.6347	6.76161	5.3683	32.1487	4.59024	3.79195	11.4346	6.07092	5.1549	25.0727	1.28327	1.26977	11.8137
	right ankle	16.675	21.7429	61.0729	7.76751	7.36379	6.081	6.88007	7.13904	8.28006	10.4408	12.0819	25.1447	5.4171	8.36739	31.1342
	right thigh	6.30312	24.031	23.8672	7.1075	22.4133	23.2239	3.86702	21.9575	24.2927	5.75921	22.8006	23.7946	1.68732	1.08966	0.538063
	right wrist	15.9811	5.98247	7.44467	24.9643	11.7979	14.9412	27.5849	7.35655	13.1963	22.8435	8.37897	11.8607	6.08566	3.03955	3.92266
	Mean	8.91227	14.2265	28.435	9.39122	15.8448	26.2887	9.30276	11.4835	17.9654
	SD	5.39021	12.0807	17.6288	6.91514	14.1354	18.4997	8.25013	10.4323	9.63835
		squat 1			squat 2			squat 3			Mean			SD
		pitch	roll	yaw	pitch	roll	yaw	pitch	roll	yaw	pitch	roll	yaw	pitch	roll	yaw
P22	chest	5.9207	3.15897	4.41776	3.08812	2.46647	4.90248	5.40167	2.06643	6.96249	4.8035	2.56395	5.42758	1.50806	0.552756	1.35119
	left ankle	1.65916	7.97714	8.71203	1.76629	7.44966	8.46951	2.01827	4.31332	3.39674	1.81457	6.58004	6.85943	0.184357	1.98067	3.00123
	left thigh	6.397	11.6408	28.7891	9.55951	13.3806	31.6456	9.14492	8.53277	17.8869	8.36714	11.1847	26.1072	1.71874	2.45586	7.26084
	left wrist	12.9915	8.10328	3.40222	8.12783	5.22991	3.18592	11.279	4.65164	13.3664	10.7995	5.99494	6.6515	2.46706	1.84862	5.81626
	right ankle	2.39167	8.51734	5.21343	5.87048	3.99468	10.401	4.07961	4.54127	10.4907	4.11392	5.68443	8.70172	1.73966	2.46855	3.02128
	right thigh	7.55419	5.26756	9.43021	6.32473	4.49723	13.3138	5.01086	3.66641	9.0162	6.29659	4.47707	10.5867	1.27189	0.800768	2.37076
	right wrist	10.6373	1.8961	19.3191	7.72861	3.20312	25.7184	7.35534	2.48558	24.274	8.57375	2.52827	23.1038	1.7968	0.654555	3.35634
	Mean	6.79308	6.6516	11.3263	6.06651	5.74595	13.9481	6.3271	4.32249	12.1991
	SD	4.09116	3.39034	9.37328	2.78928	3.72611	10.7424	3.15502	2.11255	7.0412
		squat 1			squat 2			squat 3			Mean			SD
		pitch	roll	yaw	pitch	roll	yaw	pitch	roll	yaw	pitch	roll	yaw	pitch	roll	yaw
P23	chest	3.0626	2.86512	13.4624	2.3923	2.04461	10.799	3.59953	7.28752	8.76519	3.01814	4.06575	11.0089	0.604841	2.82013	2.35564
	left ankle	6.76914	4.15504	35.3582	8.53116	5.00941	44.1013	7.28016	4.91601	38.0497	7.52682	4.69349	39.1697	0.906541	0.468643	4.47787
	left thigh	11.4922	49.5725	69.9574	7.43836	37.3129	63.1938	5.96992	35.447	63.2962	8.30016	40.7775	65.4825	2.86024	7.67364	3.8757
	left wrist	4.42075	5.18302	20.0273	8.96908	9.47887	15.7354	8.1993	16.3528	17.7039	7.19638	10.3382	17.8222	2.43438	5.63427	2.14842
	right ankle	13.3856	6.68483	22.6606	10.5207	3.25186	28.5621	16.7241	6.77689	13.4253	13.5435	5.57119	21.5493	3.10472	2.00913	7.62937
	right thigh	14.0823	22.0524	13.9623	17.5231	40.9445	35.8542	12.2172	18.096	31.6517	14.6076	27.031	27.1561	2.6917	12.2108	11.6177
	right wrist	3.06809	2.48875	23.3671	10.3736	4.85225	23.0603	16.1614	13.3891	10.4165	9.8677	6.91003	18.948	6.56128	5.73412	7.39001
	Mean	8.04011	13.2859	28.3993	9.39263	14.6992	31.6151	10.0216	14.6093	26.1869
	SD	4.85132	17.375	19.7289	4.51083	16.8794	17.9772	5.09798	10.4866	19.7262
		squat 1			squat 2			squat 3			Mean			SD
		pitch	roll	yaw	pitch	roll	yaw	pitch	roll	yaw	pitch	roll	yaw	pitch	roll	yaw
P24	chest	5.3923	3.79938	6.25637	2.89652	1.76081	6.48919	5.948	1.52971	6.23124	4.7456	2.3633	6.3256	1.62528	1.24904	0.142229
	left ankle	4.94885	6.83671	13.9836	8.85042	8.28048	13.9264	3.04821	5.66622	14.4209	5.61583	6.9278	14.1103	2.95805	1.30951	0.270507
	left thigh	10.5544	48.0618	26.1664	10.1967	13.6177	33.6282	15.4094	18.9147	52.0583	12.0535	26.8647	37.2843	2.91179	18.5473	13.3275
	left wrist	7.26262	4.06895	5.72129	3.16876	1.34333	6.3071	3.38767	4.69616	8.3137	4.60635	3.36948	6.7807	2.303	1.7825	1.35954
	right ankle	6.81182	2.46993	15.1878	7.14655	7.95328	10.8593	7.12275	7.73745	16.4435	7.02704	6.05355	14.1635	0.186766	3.10538	2.9296
	right thigh	9.93951	6.44598	14.6197	7.38294	9.87581	9.3201	10.2771	17.0516	12.2861	9.19985	11.1245	12.0753	1.58252	5.41196	2.65607
	right wrist	6.5653	2.81114	16.8834	9.91897	4.45433	20.4013	8.32135	5.99933	20.7653	8.26854	4.4216	19.35	1.67746	1.59435	2.14386
	Mean	7.35354	10.642	14.1169	7.08013	6.75511	14.4188	7.64493	8.79931	18.6456
	SD	2.14028	16.5854	6.91056	2.99454	4.47437	9.7671	4.28329	6.56871	15.5183
		squat 1			squat 2			squat 3			Mean
		pitch	roll	yaw	pitch	roll	yaw	pitch	roll	yaw	pitch	roll	yaw	mean
Means	chest	6.34208	3.14235	9.2	5.113	2.46929	8.32909	7.4719	2.84443	8.10419	6.30899	2.81869	8.25398	5.8907
	left ankle	5.01034	6.85553	30.7414	5.00067	8.47046	29.9863	5.01631	6.18806	22.0828	5.00911	7.17135	27.6035	13.2613
	left thigh	10.0112	32.9332	37.7516	9.48083	31.8113	39.7341	10.1859	26.2619	36.4395	9.89265	30.3355	37.9751	26.0677
	left wrist	8.69608	10.5767	18.1891	7.95648	7.27367	16.846	9.50951	8.99076	16.4716	8.72069	8.94703	17.1689	11.6122
	right ankle	7.23332	7.26113	17.6104	6.24232	6.01206	13.3284	5.19762	6.52712	9.30518	6.22442	6.6001	13.4147	8.7464
	right thigh	7.16838	18.2731	20.6489	7.21054	16.678	21.6603	6.40196	15.7474	17.3506	6.92696	16.8995	19.8866	14.571
	right wrist	22.6979	10.9046	27.0272	18.9833	9.49126	31.5173	22.2299	9.48839	31.7296	21.3037	9.96141	30.0914	20.4522
SDs	chest	2.32547	2.48407	3.14956	1.87053	0.937837	3.37062	3.5713	1.52394	2.76164	1.6313	1.18767	2.55599	0.879467
	left ankle	2.07454	4.19016	23.4878	2.50052	6.37482	27.8077	2.46989	2.64022	10.9248	1.79638	3.58379	14.0588	9.81333
	left thigh	2.89671	16.4261	17.1413	2.38128	13.94	19.5276	4.837	12.3978	15.6804	1.64079	10.9562	14.5319	6.57648
	left wrist	5.58274	17.8815	9.72891	5.62053	5.24093	11.2352	6.62772	6.15774	10.8423	4.49867	7.21024	8.53438	4.15717
	right ankle	6.01041	5.07359	16.8102	2.40439	2.65927	9.9064	3.16771	3.13339	3.9639	3.05579	2.98682	7.96731	4.70862
	right thigh	3.14879	8.61432	10.8742	4.51572	10.3426	16.4441	2.77132	6.42564	6.9237	2.73755	7.01892	9.2066	4.35403
	right wrist	29.2866	12.4983	18.8973	23.8743	10.5588	21.8829	22.7649	7.89108	19.8134	21.3634	8.60838	15.8737	6.96669
									Totals	Mean	9.5942	12.8495	23.0241
										SD	5.58498	9.22147	10.3482
		Mean, segments					SD, segments
		pitch	roll	yaw	global		pitch	roll	yaw
	Chest	6.31431	2.84525	8.25382	5.80446	Chest	2.78364	1.75399	3.02323
	Left Ankle	5.08621	7.10136	27.227	13.1382	Left Ankle	2.36746	4.66702	21.9009
	Left Thigh	10.1347	29.8856	37.4983	25.8395	Left Thigh	3.9136	14.675	17.5316
	Left Wrist	9.28746	9.03187	17.304	11.8744	Left Wrist	7.18719	11.1113	10.4152
	Right Ankle	6.29545	6.51816	13.3396	8.71775	Right Ankle	4.16962	3.74872	11.7054
	Right Thigh	7.32933	16.7055	19.6047	14.5465	Right Thigh	4.63941	8.57445	12.0775
	Right Wrist	21.7459	10.3738	30.0525	20.7241	Right Wrist	25.0714	10.7381	19.8179

## Sheet: GOOD MORNING
Supplementary Material 2 - Good Morning RMSE Results (Outliers Omitted)
		good morning 1			good morning 2			good morning 3			Mean			SD
		pitch	roll	yaw	pitch	roll	yaw	pitch	roll	yaw	pitch	roll	yaw	pitch	roll	yaw
P4	chest	5.08122		8.15497	6.07317		14.2653	7.49313		9.163	6.21584		10.5277	1.21227		3.27579
	left ankle	4.10332	3.64945	2.60603	2.17282	2.48709	2.00695	1.53078	2.93041	1.5693	2.60231	3.02232	2.06076	1.33897	0.586605	0.520454
	left thigh	5.52359	4.83246	5.62874	8.50461	10.4256	8.86359	9.73399	6.39989	7.64522	7.92073	7.21932	7.37918	2.16507	2.88522	1.63375
	left wrist	30.9912	28.7638	13.9579							30.9912	28.7638	13.9579
	right ankle	3.45446	3.83075	3.1799	4.0197	3.1156	2.14786	1.51513	2.83556	3.70045	2.99643	3.26064	3.0094	1.3136	0.513206	0.790212
	right thigh	1.698	15.4459	2.78006	4.48159	14.927	2.49788	5.55288	10.841	3.95202	3.91082	13.7379	3.07665	1.98982	2.52223	0.771106
	right wrist
	Mean	8.4753	11.3045	6.05126	5.05038	7.73883	5.95631	5.16518	5.75171	5.206
	SD	11.1126	10.9353	4.42569	2.37928	5.99565	5.46702	3.63921	3.77643	3.10936
		good morning 1			good morning 2			good morning 3			Mean			SD
		pitch	roll	yaw	pitch	roll	yaw	pitch	roll	yaw	pitch	roll	yaw	pitch	roll	yaw
P5	chest	6.69045	3.40526	11.0579	11.368	3.30474	5.4423	6.70302	3.7109	10.4146	8.25383	3.47363	8.9716	2.69697	0.211534	3.07334
	left ankle	1.75199	1.85975	3.68545	1.61983	1.39351	6.69896	6.55226	3.2506	10.5721	3.30802	2.16796	6.98549	2.81037	0.966146	3.45224
	left thigh	9.36167	34.1692	9.67697	7.52118	14.475	3.68369	12.2985	26.4629	8.25095	9.72713	25.0357	7.20387	2.40956	9.92436	3.13084
	left wrist	207.357	23.2911	36.0328	16.6334	22.3711	39.3036				111.995	22.8311	37.6682	134.862	0.650542	2.31276
	right ankle	1.31891	3.97634	5.48122	2.08647	2.54608	5.24821	1.68219	3.44153	5.34129	1.69585	3.32132	5.35691	0.383962	0.722673	0.117287
	right thigh	6.31216	6.13097		6.66189	3.55883		2.292	3.38477		5.08869	4.35819		2.4283	1.53774
	right wrist	149.371	16.6283	132.352	83.152	15.8002	178.279				116.262	16.2142	155.315	46.824	0.585562	32.4755
	Mean	54.5947	12.7801	33.0477	18.4347	9.06421	39.7759	5.9056	8.05014	8.64473
	SD	86.2375	12.3264	50.044	29.0093	8.33196	69.2113	4.2667	10.2944	2.44369
		good morning 1			good morning 2			good morning 3			Mean			SD
		pitch	roll	yaw	pitch	roll	yaw	pitch	roll	yaw	pitch	roll	yaw	pitch	roll	yaw
P6	chest	11.2415	4.53924	5.4412	7.77755	2.48718	5.51373	5.61632	3.08561	7.06434	8.2118	3.37068	6.00642	2.83764	1.05531	0.916901
	left ankle	1.9885	1.73189	6.44626	3.93084	2.46898	4.75817	3.77437	1.81032	4.85393	3.23124	2.00373	5.35279	1.07908	0.404822	0.948187
	left thigh	5.22676	4.8649	12.8045	5.22676	4.8649	12.8045	5.64251	7.02121	8.10327	5.36534	5.58367	11.2374	0.240036	1.24495	2.71426
	left wrist	274.879	18.8902	110.082	72.4794	13.221	71.4047	152.386	18.6993	72.8671	166.581	16.9368	84.7845	101.944	3.21942	21.9202
	right ankle	1.42721	3.29627	5.18466	1.20037	1.79029	3.62208	2.19794	2.64343	4.42773	1.6085	2.57666	4.41149	0.522914	0.755203	0.781416
	right thigh	5.50902	4.54575	7.97971	2.19464	7.00235	6.71067	4.55538	3.46367	5.9381	4.08635	5.00392	6.87616	1.70624	1.81329	1.03082
	right wrist	77.4956	17.267	61.1866	64.9012	15.593	113.917	37.8207	8.22092	79.1028	60.0725	13.6936	84.7356	20.2734	4.81285	26.8129
	Mean	53.9668	7.87646	29.8749	22.5301	6.77539	31.2473	30.2847	6.42063	26.051
	SD	101.133	7.06538	40.7019	31.6799	5.54952	43.8106	55.2795	5.91263	34.1815
		good morning 1			good morning 2			good morning 3			Mean			SD
		pitch	roll	yaw	pitch	roll	yaw	pitch	roll	yaw	pitch	roll	yaw	pitch	roll	yaw
P8	chest	5.06087	2.21707	7.6925	7.9066	2.57298	28.6124	2.24963	2.69461	10.3787	5.07237	2.49488	15.5612	2.8285	0.248164	11.3822
	left ankle	3.39017		7.91969	1.59578		7.18243	4.30796		16.2679	3.09797		10.4567	1.3795		5.04614
	left thigh	10.2629			9.29017			13.0589						1.95652
	left wrist	32.6932	20.4846	26.9107	77.5582	14.2443	58.1288	212.551	126.29	316.262	107.601	53.6729	133.767	93.6169	62.9653	158.814
	right ankle	3.00174	23.7981		1.7804	23.0492		1.84894	5.41807		2.21036	17.4218		0.686208	10.4023
	right thigh	4.16827	19.6348	2.23877	2.20358	19.444	2.52126	6.04046	20.0529	4.78448	4.13744	19.7106	3.1815	1.91862	0.311423	1.39539
	right wrist	92.9086	38.7354	165.658	73.4451	56.8685	107.705	70.2364	49.875	122.837	78.8633	48.493	132.067	12.2689	9.14521	30.0587
	Mean	21.6408	20.974	42.0839	24.8257	23.2358	40.83	44.3276	40.866	94.106
	SD	33.1446	13.0125	69.7108	34.7722	20.3308	43.3605	78.0924	51.2961	133.441
		good morning 1			good morning 2			good morning 3			Mean			SD
		pitch	roll	yaw	pitch	roll	yaw	pitch	roll	yaw	pitch	roll	yaw	pitch	roll	yaw
P9	chest	13.3736	2.55464	15.457				8.77658	2.5714	11.7304	11.0751	2.56302	13.5937	3.25056	0.0118496	2.63504
	left ankle	1.60415	1.64075	3.42494				1.21435	1.76771	7.81161	1.40925	1.70423	5.61828	0.275627	0.0897741	3.10185
	left thigh	3.99841	24.9715	9.17551				5.34647	18.4776	10.3993	4.67244	21.7245	9.78741	0.953221	4.59186	0.865366
	left wrist	92.3997	27.5488	54.9075				105.417	25.1028	76.6826	98.9082	26.3258	65.795	9.20441	1.72957	15.3973
	right ankle	1.5668	16.0838	1.29184				0.831092	9.00807	1.49927	1.19894	12.5459	1.39556	0.520222	5.00331	0.146671
	right thigh	9.61656	6.04962	7.23882				4.13276	13.7449	9.65015	6.87466	9.89728	8.44448	3.87763	5.44141	1.70507
	right wrist	178.065	51.6642	193.553				69.7347	43.0262	138.14	123.9	47.3452	165.847	76.6011	6.108	39.1832
	Mean	42.9463	18.6448	40.7213				27.9218	16.2427	36.559
	SD	67.8559	17.9017	69.832				42.1171	14.4676	51.6544
		good morning 1			good morning 2			good morning 3			Mean			SD
		pitch	roll	yaw	pitch	roll	yaw	pitch	roll	yaw	pitch	roll	yaw	pitch	roll	yaw
P10	chest	4.90686	1.30236	4.74929	3.92956	1.4651	4.50877	4.83798	2.18635	5.13057	4.55813	1.65127	4.79621	0.545449	0.470481	0.313541
	left ankle	4.01628	2.38134	10.5783	2.14867	1.68582	3.16193	1.84814	1.27957	4.11737	2.67103	1.78224	5.95252	1.17467	0.557177	4.03439
	left thigh	7.84382	10.3187	5.56359	6.15584	4.43689	4.88085	6.71676	11.7739	5.58863	6.90547	8.84316	5.34436	0.859667	3.88469	0.401603
	left wrist	86.3634	54.1498	101.052	97.4311	38.5422	116.252	71.915	42.2716	182.484	85.2365	44.9879	133.263	12.7953	8.15061	43.2993
	right ankle	2.89928	8.64161	2.23815	2.00572	2.46521	1.26573	2.09153	3.22395	2.22801	2.33218	4.77692	1.91063	0.492998	3.36835	0.558518
	right thigh	3.50246	16.542	6.28374	2.55514	11.9418	2.81046	3.71615	7.58695	2.04035	3.25792	12.0236	3.71152	0.617931	4.4781	2.26064
	right wrist	93.2033	44.8642	197.648	73.3623	51.0951	163.091	103.232	47.4412	159.319	89.9326	47.8001	173.353	15.2013	3.13091	21.125
	Mean	28.9622	19.7429	46.8733	26.7983	15.9474	42.2816	27.7654	16.5376	51.5582
	SD	41.6258	21.1293	75.3951	40.6536	20.3688	67.9004	41.8775	19.7319	81.8115
		good morning 1			good morning 2			good morning 3			Mean			SD
		pitch	roll	yaw	pitch	roll	yaw	pitch	roll	yaw	pitch	roll	yaw	pitch	roll	yaw
P11	chest	8.93399	1.51377	6.3895	7.35884	1.82122	12.6105	5.027	2.25488	13.6431	7.10661	1.86329	10.881	1.96567	0.372341	3.92389
	left ankle	3.55863	1.74133	4.48551	1.362	1.98191	3.67132	1.6481	1.95424	5.26674	2.18957	1.89249	4.47452	1.19423	0.131639	0.797767
	left thigh	4.89418	4.82097	6.12015	4.96971	14.4193	7.73334	5.11024	7.00034	7.73698	4.99138	8.74688	7.19682	0.109649	5.03189	0.932427
	left wrist	192.812	40.2843	33.4653	93.9046	34.9182	48.1203	33.668	31.131	116.314	106.795	35.4445	65.9666	80.3515	4.59933	44.2138
	right ankle	2.35728	14.1637	1.26235	3.15854	12.7534	2.01404	4.67453	8.13568	1.80182	3.39678	11.6843	1.69274	1.17685	3.15302	0.387533
	right thigh		26.3822	2.95837		13.6104	2.84962		24.1018	3.47036		21.3648	3.09278		6.8116	0.33148
	right wrist			167.142			211.88			164.543			181.188			26.6115
	Mean	42.5113	14.8177	31.689	22.1507	13.2507	41.2684	10.0256	12.4297	44.6823
	SD	84.0574	15.6884	60.7395	40.173	12.0734	76.9541	13.294	12.2242	66.9787
		good morning 1			good morning 2			good morning 3			Mean			SD
		pitch	roll	yaw	pitch	roll	yaw	pitch	roll	yaw	pitch	roll	yaw	pitch	roll	yaw
P12	chest	8.69601	1.90503	10.4816	15.5328	2.06454	7.67884	3.9494	2.07608	8.50638	9.39274	2.01522	8.88894	5.82306	0.0955977	1.44001
	left ankle	1.78251	0.973108	3.05502	4.21375	0.835123	2.85978	1.82866	1.52144	7.38472	2.60831	1.10989	4.43317	1.39055	0.363027	2.55798
	left thigh	4.84995	9.47848		5.62458	7.73171		3.23652	4.92493		4.57035	7.37837		1.21834	2.29725
	left wrist		22.8741	30.1134		26.1017	28.6428		15.4549	58.0684		21.4769	38.9416		5.4592	16.5806
	right ankle	0.688897	4.16581	0.824887	5.32176	3.71834	1.29685	1.47238	2.9501	1.01268	2.49434	3.61142	1.0448	2.47975	0.614867	0.237614
	right thigh	4.21748	12.1458	3.26037	6.10481	10.7703	3.2724	2.49839	9.58249	1.83401	4.27356	10.8328	2.78893	1.80386	1.28278	0.827002
	right wrist	91.0527	35.5256	78.8016	43.0274	34.7237	51.2152	57.296	63.7665	74.3807	63.792	44.6719	68.1325	24.6628	16.5413	14.8166
	Mean	18.5479	12.4383	21.0895	13.3042	12.2779	15.8277	11.7135	14.3252	25.1978
	SD	35.6287	12.6597	30.2603	15.1367	13.079	20.099	22.3491	22.3605	32.33
		good morning 1			good morning 2			good morning 3			Mean			SD
		pitch	roll	yaw	pitch	roll	yaw	pitch	roll	yaw	pitch	roll	yaw	pitch	roll	yaw
P14	chest	8.93399	1.51377	6.3895	8.5156	2.90035	7.33771	14.8626	3.49176	6.53677	10.7707	2.63529	6.75466	3.54982	1.01528	0.510275
	left ankle	3.55863	1.74133	4.48551	1.35748	1.46659	5.91251	2.02019	1.39238	6.88653	2.3121	1.53343	5.76151	1.12923	0.183829	1.20761
	left thigh	4.89418	4.82097	6.12015	2.82477	2.95197	6.21637	2.4491	3.11326	6.81376	3.38935	3.62874	6.38343	1.31669	1.03565	0.375775
	left wrist	192.812	40.2843	33.4653	37.6731	36.7114	27.6795	55.1772	42.6686	123.033	95.2209	39.8881	61.3925	84.9687	2.9983	53.4603
	right ankle	2.35728	14.1637	1.26235	1.26951	4.69804	1.91338	2.03381	9.50515	2.21573	1.88687	9.45562	1.79716	0.558572	4.73301	0.487202
	right thigh	5.57498	26.3822	2.95837	4.4527	11.8817	2.24587	3.46361	10.2455	2.00279	4.4971	16.1698	2.40234	1.05639	8.88194	0.496633
	right wrist	181.385		167.142	53.0259		66.4648	62.1351		70.4506	98.8488		101.352	71.6238		57.0102
	Mean	57.0738	14.8177	31.689	15.5884	10.1017	16.8243	20.3059	11.7361	31.1341
	SD	88.9086	15.6884	60.7395	20.9515	13.5498	23.5884	26.6648	15.5778	47.3647
		good morning 1			good morning 2			good morning 3			Mean			SD
		pitch	roll	yaw	pitch	roll	yaw	pitch	roll	yaw	pitch	roll	yaw	pitch	roll	yaw
P15	chest	3.03842	1.86603	4.26575	7.02257	2.36829	4.36969				5.03049	2.11716	4.31772	2.81722	0.355154	0.0734961
	left ankle	1.30733	1.2013	4.395	1.96679	2.47035	4.2577				1.63706	1.83583	4.32635	0.466311	0.897357	0.097086
	left thigh	3.64162	5.82556	7.15212	5.86466	9.48269	8.15938				4.75314	7.65412	7.65575	1.57193	2.58598	0.712235
	left wrist	66.7664	69.4434	95.7793	67.4807	61.6094	126.933				67.1235	65.5264	111.356	0.505116	5.53945	22.029
	right ankle	1.35559	3.80024	1.82324	1.63285	5.33316	3.41361				1.49422	4.5667	2.61843	0.196055	1.08394	1.12456
	right thigh	3.27067	12.182	4.02834	3.12873	8.03669	2.23422				3.1997	10.1093	3.13128	0.100367	2.93116	1.26864
	right wrist	88.5252	27.7023	141.336	65.999	26.6694	144.786				77.2621	27.1858	143.061	15.9284	0.730325	2.43901
	Mean	23.9865	17.4315	36.9686	21.8708	16.5671	42.0219
	SD	37.2016	24.7133	57.2874	30.7171	21.5265	64.3356
		good morning 1			good morning 2			good morning 3			Mean			SD
		pitch	roll	yaw	pitch	roll	yaw	pitch	roll	yaw	pitch	roll	yaw	pitch	roll	yaw
P16	chest	5.02686	1.78224	9.7008	8.6998	6.07979	12.0397	7.23516	1.88117	11.9282	6.98728	3.24773	11.2229	1.84898	2.45313	1.31936
	left ankle	1.93368	2.22326	4.07534	2.07663	2.2637	11.8028	3.08967	2.10532	13.0241	2.36666	2.19743	9.63405	0.630214	0.0822895	4.85256
	left thigh	5.44641	4.09766	8.85131	5.75457	6.33858	4.98181	3.04208	5.13869	6.17016	4.74769	5.19164	6.66776	1.48511	1.1214	1.98216
	left wrist	234.086		21.5791	179.551		47.4277	201.92		11.5803	205.185		26.8624	27.4137		18.4985
	right ankle	2.16332		1.04599	6.43148		4.18688	3.64935		1.93103	4.08139		2.38797	2.16663		1.61954
	right thigh	8.51226	7.37864	3.77356	7.3273	7.24277	5.91802	4.62983	11.5345	3.91886	6.82313	8.71862	4.53682	1.98971	2.43953	1.19836
	right wrist	61.2756	41.718	188.014	56.261	35.8536	138.917	75.0769	40.0707	138.811	64.2045	39.2141	155.248	9.74392	3.02461	28.377
	Mean	45.492	11.44	33.8629	38.0145	11.5557	32.182	42.6633	12.1461	26.7662
	SD	85.8293	17.0689	68.304	65.1872	13.7162	49.4288	75.0256	16.0892	49.5927
		good morning 1			good morning 2			good morning 3			Mean			SD
		pitch	roll	yaw	pitch	roll	yaw	pitch	roll	yaw	pitch	roll	yaw	pitch	roll	yaw
P17	chest	13.7287	2.54668	8.16408	6.80804	1.64777	6.09162	5.93392	2.11509	5.33593	8.82356	2.10318	6.53054	4.27041	0.449572	1.46428
	left ankle	0.893311	1.11631	10.1096	1.37974	1.59588	7.61667	2.72849	2.46735	11.8547	1.66718	1.72651	9.8603	0.950755	0.684926	2.12997
	left thigh	2.12331	15.7028	6.51498	5.19934	14.7412	6.14982	3.43631	10.5024	5.26534	3.58632	13.6488	5.97671	1.5435	2.76694	0.642557
	left wrist	109.707	60.6434	93.2039	48.8473	52.9253	121.733	46.7377	42.5834	157.431	68.4308	52.0507	124.123	35.7622	9.06175	32.1802
	right ankle	1.82491	8.93379	0.945604	2.199	9.2654	1.36503	1.31026	5.23087	0.845088	1.77806	7.81002	1.05191	0.44622	2.23976	0.275789
	right thigh	6.08103	20.8511	4.33824	2.88878	21.3114	2.95041	7.36522	13.471	4.48716	5.44501	18.5445	3.92527	2.305	4.3998	0.84753
	right wrist	60.7703	27.0018	110.302	44.382	34.3383	59.5567	52.9263	37.1221	74.346	52.6929	32.8207	81.4017	8.1966	5.22806	26.0983
	Mean	27.8756	19.5423	33.3684	15.9578	19.4036	29.352	17.2055	16.2132	37.0808
	SD	41.8798	20.4218	47.0646	21.0624	18.7408	45.6048	22.4494	16.7383	59.0263
		good morning 1			good morning 2			good morning 3			Mean			SD
		pitch	roll	yaw	pitch	roll	yaw	pitch	roll	yaw	pitch	roll	yaw	pitch	roll	yaw
P18	chest		2.80782	6.47892		3.23132	6.51723		2.16016	7.03821		2.7331	6.67812		0.539475	0.312431
	left ankle	3.35589	2.32044	4.99992	4.94194	1.59108	8.54559	1.94589	1.88446	6.41501	3.41457	1.93199	6.65351	1.49889	0.366994	1.78482
	left thigh	6.76122	8.29161	4.38269	6.70361	4.00744	3.82015	6.72561	9.63177	5.22188	6.73014	7.31027	4.47491	0.0290717	2.93778	0.705399
	left wrist	53.4845	46.9447	23.43	83.0439	72.5129	321.064	57.6212	44.3146	30.6665	64.7165	54.5907	125.054	16.0062	15.5767	169.789
	right ankle	2.66253	8.83829	2.29154	4.72658	12.7611	1.5714	2.82047	5.95218	1.08277	3.40319	9.18386	1.64857	1.1488	3.41758	0.608068
	right thigh	4.10443	10.3133	0.96812	6.05189	7.82811	1.00503	6.16668	6.4363	1.22241	5.441	8.19256	1.06519	1.15893	1.96401	0.137403
	right wrist	49.7593	36.2084	231.659	99.3059	33.6506	128.44	69.3739	29.7552	167.794	72.8131	33.2047	175.964	24.9517	3.24961	52.0924
	Mean	20.0213	16.5321	39.1729	34.129	19.3689	67.2805	24.109	14.3049	31.3486
	SD	24.5454	17.6455	85.2111	44.4917	25.8765	121.124	30.7912	16.3022	61.0145
		good morning 1			good morning 2			good morning 3			Mean			SD
		pitch	roll	yaw	pitch	roll	yaw	pitch	roll	yaw	pitch	roll	yaw	pitch	roll	yaw
P19	chest	4.53706	2.11547	13.4799	3.97359	2.01463	10.9349	9.52054	1.5741	8.94044	6.0104	1.9014	11.1184	3.05291	0.287899	2.27531
	left ankle	2.7428	1.40302	12.1015	2.35933	2.01915	14.212	2.00279	2.13823	5.96774	2.36831	1.85347	10.7604	0.37009	0.394615	4.28261
	left thigh	6.71653	15.1439	2.86972	10.7241	8.16686	1.34754	6.80348	5.87597	1.87469	8.08137	9.72889	2.03065	2.28908	4.82736	0.772981
	left wrist	71.9879		153.323	88.4033		88.7838	74.4843		97.9289	78.2918		113.345	8.84528		34.9226
	right ankle	0.932361	8.21223	2.2296	1.66222	1.80949	1.66141	2.29407	3.77723	0.991752	1.62955	4.59965	1.62759	0.681444	3.27964	0.619614
	right thigh	5.48045	5.39145	1.79731	8.91433	5.34314	1.81019	4.51769	4.97545	0.853537	6.30416	5.23668	1.48701	2.31116	0.227519	0.548643
	right wrist	53.0492	27.1659	230.555	27.6833	30.1718	149.553	80.9994	40.7262	158.203	53.9106	32.688	179.437	26.6684	7.12168	44.4802
	Mean	20.7781	9.90532	59.4795	20.5315	8.25418	38.329	25.8032	9.84452	39.2515
	SD	29.0933	9.8141	93.3127	31.2232	11.0291	58.1582	35.6249	15.2166	63.1855
		good morning 1			good morning 2			good morning 3			Mean			SD
		pitch	roll	yaw	pitch	roll	yaw	pitch	roll	yaw	pitch	roll	yaw	pitch	roll	yaw
P20	chest	6.02558	3.54598		6.32905	2.08445		7.87986	1.9834		6.74483	2.53795		0.99461	0.874447
	left ankle	1.33445	3.9766	5.14824	1.98617	1.24836	4.98506	4.78331	1.02438	3.17204	2.70131	2.08312	4.43511	1.83227	1.64363	1.09689
	left thigh	1.8672	10.9629	5.03506	4.48053	14.7252	3.47656	2.22289	6.9225	4.88572	2.85687	10.8702	4.46578	1.41733	3.90217	0.859937
	left wrist	50.7003	53.4302	147.872	67.9291	39.0837	91.4683	34.933	31.4437	61.1864	51.1875	41.3192	100.176	16.5034	11.1624	43.9939
	right ankle	2.68885	6.7795	0.822249	1.75483	4.54323	0.805114	3.44078	2.94342	1.25078	2.62816	4.75538	0.95938	0.844611	1.92682	0.252502
	right thigh	3.15817	22.6146	2.50602	2.97126	30.5696	6.8239	4.00427	6.51894	4.81537	3.3779	19.901	4.7151	0.550442	12.2528	2.16069
	right wrist	51.1972	39.8123	56.9009	54.8381	37.9888	236.087	52.6637	46.4659	51.4321	52.8997	41.4223	114.807	1.8319	4.46202	105.068
	Mean	16.7103	20.1603	36.3807	20.0413	18.6062	57.2744	15.704	13.9003	21.1237
	SD	23.4372	19.5819	58.6878	28.5365	16.957	94.3459	19.9385	17.7919	27.4607
		good morning 1			good morning 2			good morning 3			Mean			SD
		pitch	roll	yaw	pitch	roll	yaw	pitch	roll	yaw	pitch	roll	yaw	pitch	roll	yaw
P21	chest	4.45218	4.45415	10.342	6.53192	4.19784	13.3483	6.51476	4.20871	9.16301	5.83296	4.2869	10.9511	1.19582	0.14494	2.15812
	left ankle	2.26406	0.748476	6.22739	3.66548	2.64695	4.60536	5.19085	3.05053	6.80487	3.70679	2.14865	5.87921	1.46383	1.22926	1.14034
	left thigh	12.7861	5.39297	3.31633	5.09152	38.3275	5.72068	5.39328	2.07938	3.68873	7.75697	15.2666	4.24192	4.35798	20.0399	1.29412
	left wrist	60.7612	54.3925	145.791	31.9233	52.3987	130.429	50.8602	75.2661	127.286	47.8482	60.6858	134.502	14.653	12.6662	9.90199
	right ankle	1.93325	8.154	2.45757	2.68299	10.701	3.64706	3.16822	10.0486	2.15859	2.59482	9.63452	2.75441	0.622191	1.32301	0.787384
	right thigh	6.40558	8.53569	3.55821	7.81059	6.89113	1.20736	1.8469	6.24901	1.11794	5.35436	7.22528	1.96117	3.11772	1.17939	1.3838
	right wrist	125.704	30.7914	166.426	42.5164	46.3547	218.105	47.3208	42.5117	215.314	71.8472	39.8859	199.948	46.7035	8.1071	29.0644
	Mean	30.6153	16.067	48.3027	14.3175	23.074	53.8661	17.185	20.4877	52.2191
	SD	46.8431	19.5296	73.9326	16.0315	21.6916	86.1368	21.8734	28.0041	85.2682
		good morning 1			good morning 2			good morning 3			Mean			SD
		pitch	roll	yaw	pitch	roll	yaw	pitch	roll	yaw	pitch	roll	yaw	pitch	roll	yaw
P22	chest	4.51033	2.27222	5.3699	3.9359	2.69214	8.91047	3.68296	3.38555	9.80412	4.04306	2.7833	8.02816	0.423967	0.562233	2.34508
	left ankle	2.05887	0.859917	3.31535	2.13777	2.11885	2.57397	3.08171	1.0307	4.7576	2.42611	1.33649	3.54897	0.569129	0.682905	1.1104
	left thigh	6.97687	6.27416	2.04455	4.47491	8.38648	2.44099	4.02627	13.5352	3.9334	5.15935	9.39863	2.80631	1.58992	3.73486	0.996009
	left wrist	42.9126	50.7397	17.0264	71.5066	38.0252	101.851	46.4789	60.0118	18.8796	53.6327	49.5922	45.9191	15.5816	11.0381	48.4476
	right ankle	1.61477	15.5857	1.61378	1.49004	12.087	1.61654	1.62838	14.1616	1.41694	1.57773	13.9448	1.54908	0.0762422	1.75945	0.114451
	right thigh	3.68854	8.08637	2.47584	4.7325	7.2167	2.96486	5.04038	4.75509	1.91988	4.48714	6.68606	2.45352	0.708532	1.72787	0.522847
	right wrist	39.4164	44.8974	84.1478	37.1348	30.2453	62.5712	36.9709	52.3328	63.5251	37.8407	42.4918	70.0814	1.36706	11.2386	12.1912
	Mean	14.4541	18.3879	16.5705	17.9161	14.3959	26.1328	14.4156	21.3161	14.8909
	SD	18.3584	20.7246	30.2804	26.8017	14.0845	40.0245	18.8847	24.4213	22.2846
		good morning 1			good morning 2			good morning 3			Mean			SD
		pitch	roll	yaw	pitch	roll	yaw	pitch	roll	yaw	pitch	roll	yaw	pitch	roll	yaw
P23	chest	3.85473	3.56004	12.5476	8.27391	2.51745	8.63239	4.50751	4.27784	11.3564	5.54539	3.45178	10.8455	2.38541	0.885171	2.007
	left ankle	1.9215	4.60514		1.52979	3.54769		4.00156	4.77355		2.48428	4.30879		1.32852	0.664493
	left thigh	2.29224	3.90139	2.13411	3.96452	20.9019	2.46941	4.07225	10.3576	2.00639	3.443	11.7203	2.2033	0.998044	8.58177	0.239136
	left wrist	54.9653	41.4186	13.8435	161.587	53.9255	169.565	67.5085	54.6547	59.0769	94.6871	49.9996	80.8284	58.2758	7.44027	80.1071
	right ankle	4.08921		6.02675	3.16516		5.23359	2.41148		6.45835	3.22195		5.90623	0.840305		0.621208
	right thigh	3.43631		4.55113	5.57884		3.62219	6.32602		1.67258	5.11372		3.28197	1.49995		1.46913
	right wrist	100.955	46.9098	166.13	222.667	74.9757	189.169	67.052	44.9502	118.615	130.225	55.6119	157.971	81.8327	16.7981	35.978
	Mean	24.502	20.079	34.2055	58.1096	31.1736	63.1153	22.2685	23.8028	33.1975
	SD	38.865	22.0755	64.7916	93.2575	32.1175	90.2853	30.7704	24.0996	47.1689
		good morning 1			good morning 2			good morning 3			Mean			SD
		pitch	roll	yaw	pitch	roll	yaw	pitch	roll	yaw	pitch	roll	yaw	pitch	roll	yaw
P24	chest	10.4909	2.5836	4.57283	8.19857	3.22789	5.97398	6.46796	2.78671	5.1911	8.38582	2.86607	5.24597	2.01801	0.329396	0.702186
	left ankle	4.81275	1.91538	2.33356	2.32645	0.675829	1.76774	1.22741	1.14912	1.70477	2.78887	1.24678	1.93536	1.83685	0.625521	0.346286
	left thigh	8.15942	4.45731	2.3173	3.05615	28.6181	4.94786	4.86804	15.486	4.6925	5.3612	16.1871	3.98589	2.58713	12.0956	1.45067
	left wrist	61.3634	40.066	35.946	60.8734	44.2802	32.9048	36.8753	49.0943	64.7018	53.0374	44.4802	44.5175	13.9989	4.51745	17.5461
	right ankle	1.02433	5.16071	1.68741	2.1514	6.59031	0.717073	2.13556	4.39378	0.834876	1.77043	5.3816	1.07979	0.646191	1.1148	0.529505
	right thigh	5.45791	24.8921	2.42748	4.1897	10.0032	3.31714	2.40861	12.7042	4.04235	4.01874	15.8665	3.26232	1.53182	7.93219	0.808828
	right wrist	45.3334	30.5598	168.858	59.2076	31.5844	152.32	72.3971	45.4682	217.578	58.9793	35.8708	179.585	13.5333	8.32736	33.9255
	Mean	19.5203	15.6621	31.1632	20.0005	17.8543	28.8499	18.0543	18.726	42.6779
	SD	23.7484	15.8036	61.9779	27.4321	16.8338	55.577	27.0704	20.2178	80.4627
		good morning 1			good morning 2			good morning 3			Mean
		pitch	roll	yaw	pitch	roll	yaw	pitch	roll	yaw	pitch	roll	yaw	mean
Means	chest	7.14352	2.58252	8.37418	7.54326	2.74575	9.57575	6.54461	2.73202	8.90149	7.11449	2.67199	8.94	6.23913
	left ankle	2.54625	2.00493	5.52181	2.37618	1.91158	5.68346	2.93203	2.09002	6.96652	2.57847	1.99363	6.00716	3.551
	left thigh	5.98033	9.90707	5.86516	5.85731	12.5295	5.48103	5.78796	9.68845	5.76731	5.55657	10.8409	5.82597	7.42397
	left wrist	106.502	40.8029	62.5148	78.5516	40.0581	95.3937	83.2355	47.0704	98.4031	88.1928	41.6807	81.1694	71.9646
	right ankle	2.07163	9.26968	2.31495	2.70772	7.32667	2.45446	2.28923	5.85433	2.30571	2.31578	7.56065	2.34456	4.06795
	right thigh	5.01079	14.0836	3.67347	4.83813	11.6223	3.22126	4.38572	9.97932	3.39543	4.76063	11.8655	3.52189	6.69651
	right wrist	90.5569	34.8407	150.434	68.8068	37.0609	139.533	63.6824	42.2666	125.899	76.7262	37.4134	139.972	83.9327
SDs	chest	3.3181	0.967997	3.29931	2.80862	1.10282	5.84441	2.85251	0.828265	2.55432	2.0587	0.69227	3.1318	1.46619
	left ankle	1.11579	1.07838	2.873	1.0726	0.715921	3.41759	1.5339	0.973869	3.98348	0.609959	0.717964	2.66509	1.17776
	left thigh	2.84753	8.165	3.00392	2.06873	9.39211	2.88288	3.11317	6.14596	2.32721	1.89948	5.67637	2.52496	2.53984
	left wrist	77.0743	15.2394	49.2909	42.428	16.8713	71.7949	58.9481	27.9494	75.2981	43.0591	14.4027	40.1408	22.9838
	right ankle	0.906139	5.70466	1.62958	1.49895	5.7821	1.47067	0.952453	3.37826	1.67857	0.801544	4.36922	1.47613	1.85029
	right thigh	1.96053	7.68585	1.85772	2.07145	6.83039	1.71288	1.58621	5.70387	2.22853	1.13047	5.56346	1.78976	2.36555
	right wrist	44.6676	10.2189	53.3623	44.8811	15.3176	57.4417	17.1621	12.5062	53.041	26.7542	11.3857	42.7156	18.563
									Totals	Mean	31.4017	16.2131	34.0998
										SD	38.2369	16.3615	54.1259
		Mean, segments					SD, segments
		pitch	roll	yaw	global		pitch	roll	yaw
	Chest	7.07841	2.68476	8.93939	6.23419	Chest	2.97757	0.956448	4.07916
	Left Ankle	2.61685	2.00223	6.04697	3.55535	Left Ankle	1.25382	0.922652	3.43761
	Left Thigh	5.87711	10.6929	5.70778	7.42594	Left Thigh	2.66604	7.96402	2.7064
	Left Wrist	90.2531	42.4675	84.3062	72.3423	Left Wrist	61.9677	20.1587	66.5013
	Right Ankle	2.35102	7.52001	2.35754	4.07619	Right Ankle	1.15662	5.18492	1.56599
	Right Thigh	4.75	11.9372	3.43474	6.7073	Right Thigh	1.86751	6.88992	1.91435
	Right Wrist	74.9086	37.8911	139.103	83.9676	Right Wrist	39.3863	12.8909	54.4986
